# Supplementary material for: Gene duplication drives genome expansion in a major lineage of Thaumarchaeota
Source: Nat Commun. 2020 Oct 30;11:5494. doi: 10.1038/s41467-020-19132-x (PMC7603488; doi:10.1038/s41467-020-19132-x)
Supplement: Supplementary file 5 — Supplementary Data 1-16 [file 41467_2020_19132_MOESM5_ESM.xlsx]

## Sheet: Contents
Supplementary Data 1	Genome descriptions
Supplementary Data 2	Taxonomic stratification of Thaumarchaeota
Supplementary Data 3	GTDBTk classify_wf classification
Supplementary Data 4	Quantified mechanisms of proteome change
Supplementary Data 5	arCOG copy number gain at duplication hotspots
Supplementary Data 6	arCOG copy number loss at duplication hotspots
Supplementary Data 7	arCOG annotations of originating gene families
Supplementary Data 8	Best hit taxonomy of originating gene families
Supplementary Data 9	Duplication and losses in originating and ancestral gene families
Supplementary Data 10	Key pathways in Thaumarchaeota genomes and ancestral reconstructions
Supplementary Data 11	Functional gains in major evolutionary transitions
Supplementary Data 12	Functional losses in major evolutionary transitions
Supplementary Data 13	Best fitting model of core orthologs groups
Supplementary Data 14	Comparing different species tree estimations using gene tree-species tree reconciliation
Supplementary Data 15	Comparing different species tree estimations using constrained trees
Supplementary Data 16	Comparison of genome predicted and experimentally determined optimal growth temperatures in Thaumarchaeota

## Sheet: Data 1
Supplementary Data 1. Genome descriptions
IMG or NCBI Accession Genome	Nickname (short strain / genome name)	Full strain / genome name	Phylum	Genome (SAG, MAG, culture)	Genome size (bp)	Corrected genome size (bp)	Genome completeness (%)	Genome contamination (%)	Strain heterogeneity (%)	Predicted optimal temperature (°C)	GC-content (%)	Number CDS	Corrected number CDS	Proteome novelty	Environmental context
IMG2619618950	JGIMDM2 JNZ-1-K18	Aigarchaeota archaeon JGI MDM2 JNZ-1-K18	Bathyarchaeota	SAG	1149005	1.51324e+06	75.93	0.93	0	71.39	40.9	1172	1543.53	45.9044	hot spring
IMG2619618944	JGIMDM2 JNZ-1-N15	Aigarchaeota archaeon JGI MDM2 JNZ-1-N15	Bathyarchaeota	SAG	1227065	1.60716e+06	76.35	0.93	0	71.31	41.11	1274	1668.63	44.1915	hot spring
IMG2718217646	GMQbin-10	Aigarchaeota GMQ bin_10	Aigarchaeota	MAG	1230238	1.25458e+06	98.06	0	0	79.37	53.7	1391	1418.52	38.6772	hot spring
IMG2718217645	Jzbin-10	Aigarchaeota JZ bin_10	Aigarchaeota	MAG	1088694	1.12132e+06	97.09	0	0	76.05	55.46	1164	1198.89	35.0515	hot spring
GCA_000405685.1	JGI10000106-J15	Aigarchaeota archaeon JGI 0000106-J15	Aigarchaeota	SAG	1085321	1.91922e+06	56.55	0.49	100	88.81	37.87	1113	1968.17	39.8922	hot spring
IMG2718217643	Jzbin-15	Aigarchaeota JZ bin_15	Aigarchaeota	MAG	1473345	1.48778e+06	99.03	0	0	93.6	37.48	1512	1526.81	32.9365	hot spring
IMG2264867017	Calsub	Caldiarchaeum subterraneum	Aigarchaeota	SAG	1680938	1.71419e+06	98.06	0	0	74.71	51.65	1835	1871.3	9.70027	hot spring
IMG2718217641	JZbin-28	Aigarchaeota JZ bin_28	Aigarchaeota	MAG	1440436	1.47631e+06	97.57	0	0	74.06	51.83	1568	1607.05	9.69388	hot spring
GCA_000402965.1	AAA471-E14	Aigarchaeota_archaeon SCGC AAA471-E14	Aigarchaeota	SAG	703726	1.17542e+06	59.87	1.94	66.67	83.15	54.8	759	1267.75	36.2319	hot spring
IMG2718217642	JZbin-40	Aigarchaeota JZ bin_40	Aigarchaeota	MAG	1471612	1.50073e+06	98.06	0	0	83.32	51.92	1553	1583.72	36.3168	hot spring
IMG2718217644	JZbin-19	Aigarchaeota JZ bin_19	Aigarchaeota	MAG	1654959	1.70456e+06	97.09	0	0	75.84	62.32	1712	1763.31	39.1939	hot spring
GCA_000405905.1	AAA471-F17	Aigarchaeota_archaeon SCGC AAA471-F17	Aigarchaeota	SAG	741841	1.28368e+06	57.79	0	0	74.82	62.08	823	1424.12	37.4241	hot spring
IMG2545555825	OS1	Aigarchaeota archaeon OS1	Aigarchaeota	MAG	1162873	1.51416e+06	76.8	0	0	74.81	60.94	1440	1875	50.9028	hot spring
IMG2721755844	DRTY-7	Thaumarchaeota DRTY-7 bin_36	Thaumarchaeota	MAG	1241443	1.32505e+06	93.69	0.97	0	77.12	36.12	1344	1434.52	51.1161	hot spring
IMG2263082001	BS3	Thaumarchaeota archaeon sp. BS3	Thaumarchaeota	MAG	2116572	2.53057e+06	83.64	8.74	23.08	54.76	42.02	2670	3192.25	68.839	hot spring
IMG2519899514	BS4	Thaumarchaeota archaeon BS4	Thaumarchaeota	MAG	1202119	1.43143e+06	83.98	0.97	0	58.17	41.92	1335	1589.66	48.0899	hot spring
GCA_002878195.1	ARK01	Nitrososphaera sp. ARK01	Thaumarchaeota	MAG	645547	1.2968e+06	49.78	0	0	70.23	58.84	855	1717.56	64.5614	hot spring
GCA_002499005.1	UBA164	Candidatus Thaumarchaeota archaeon UBA164	Thaumarchaeota	MAG	1187522	1.41136e+06	84.14	0.97	0	70.66	49	1277	1517.71	43.3829	hot spring
IMG2263082000	DS1	Thaumarchaeota archaeon DS1	Thaumarchaeota	MAG	1485980	1.66664e+06	89.16	0.97	100	70.77	39.45	1642	1841.63	46.1023	hot spring
GCA_002506605.1	UBA160	Candidatus Thaumarchaeota archaeon UBA160	Thaumarchaeota	MAG	854732	1.2256e+06	69.74	0.97	0	71.87	36.72	894	1281.9	40.4922	hot spring
IMG2558309099	FN1	FN1	Thaumarchaeota	MAG	1716974	1.76553e+06	97.25	2.91	0	42.73	56.33	1920	1974.29	58.3333	soil
GCA_002495205.1	UBA183	Candidatus Thaumarchaeota archaeon UBA183	Thaumarchaeota	MAG	808330	1.22049e+06	66.23	2.91	0	42.19	61.67	1066	1609.54	54.2214	soil
IMG2718217684	YP1-bin3	Thaumarchaeota YP1_bin3	Thaumarchaeota	MAG	1528440	1.6572e+06	92.23	0.97	0	42.07	59.9	1709	1852.98	56.4658	acid mine sediment
IMG2609459637	AD-613-B23	Marine Benthic Group A archaeon SCGC AD-613-B23	Thaumarchaeota	SAG	911337	1.1517e+06	79.13	1.94	0	31.48	35.59	947	1196.76	41.7107	marine
IMG2708742552	RBG-16-49-8	Thaumarchaeota archaeon RBG_16_49_8	Thaumarchaeota	MAG	1388926	1.94937e+06	71.25	0	0	38.39	49.1	1580	2217.54	63.9241	soil
GCA_002713205.1	SAT139	Candidatus Thaumarchaeota archaeon SAT139	Thaumarchaeota	MAG	1620156	1.99847e+06	81.07	1.94	0	27.02	41	1876	2314.05	25.6397	marine
GCA_002693165.1	EAC691	Candidatus Thaumarchaeota archaeon EAC691	Thaumarchaeota	MAG	921724	1.25747e+06	73.3	4.37	0	26.53	31.97	978	1334.24	47.137	marine
GCA_002494565.1	UBA57	Candidatus Thaumarchaeota archaeon UBA57	Thaumarchaeota	MAG	613362	975759	62.86	0	0	28.33	33.54	649	1032.45	43.2974	hot spring
GCA_002717165.1	SP3992	Candidatus Thaumarchaeota archaeon SP3992	Thaumarchaeota	MAG	699700	863081	81.07	4.37	66.67	27.51	32.07	771	951.03	42.5422	marine
GCA_002495905.1	UBA223	Candidatus Thaumarchaeota archaeon UBA223	Thaumarchaeota	MAG	852867	979406	87.08	0	0	27.04	32.05	925	1062.24	47.1351	marine
GCA_002713325.1	SAT137	Candidatus Thaumarchaeota archaeon SAT137	Thaumarchaeota	MAG	919096	1.06463e+06	86.33	1.94	0	31.95	31.06	984	1139.81	65.7437	marine
GCA_002494485.1	UBA213		Thaumarchaeota	MAG	1235054	1.42238e+06	86.83	0.97	100	36.96	34.76	1328	1529.43	41.9428	marine
GCA_003695185.1	J079	Thaumarchaeota archaeon J079	Thaumarchaeota	MAG	1111745	1.31677e+06	84.43	2.5	60	56.39	33.06	1219	1443.8	38.146	hot spring
GCA_002906215.1	3F	Nitrosocaldus islandicus 3F	Thaumarchaeota	culture	1617394	1.63324e+06	99.03	0	0	49.86	41.54	1746	1763.1	43.0699	hot spring
GCA_900248165.1	SCU2	Nitrosocaldus cavascurensis SCU2	Thaumarchaeota	culture	1577284	1.59273e+06	99.03	0	0	49.42	41.62	1711	1727.76	42.1391	hot spring
IMG2585427612	EN76	Nitrososphaera viennensis EN76	Thaumarchaeota	culture	2527938	2527938	100	0.97	0	42.37	52.72	3010	3010	39.5349	soil
IMG2585427666	SR1	Nitrososphaera evergladensis SR1	Thaumarchaeota	SAG	2954373	2954373	100	2.91	0	40.13	50.14	3512	3512	45.6435	soil
GCA_002494895.1	UBA210	Nitrososphaera sp. UBA210	Thaumarchaeota	MAG	1592896	2.2847e+06	69.72	0.97	0	33.26	49.69	1909	2738.1	38.3971	medieval human calcified soft tissue nodule
IMG2510065023	Ga9-2	Nitrososphaera gargensis Ga9-2	Thaumarchaeota	culture	2833868	2833868	100	2.91	0	39.91	48.35	3762	3762	25.1196	hot spring
GCA_002508435.1	UBA240	Nitrososphaera sp. UBA240	Thaumarchaeota	MAG	1025812	1.46065e+06	70.23	0	0	39.19	49.14	1389	1977.79	33.3333	soil
GCA_002495575.1	UBA216	Nitrososphaera sp. UBA216	Thaumarchaeota	MAG	1244484	1.70524e+06	72.98	0	0	38.14	48.94	1629	2232.12	28.4837	soil
GCA_002501845.1	UBA217	Nitrososphaera sp. UBA217	Thaumarchaeota	MAG	1135163	1.48407e+06	76.49	0	0	38.63	49.1	1481	1936.2	29.372	soil
GCA_001917865.1	13-1-40CM-48-12	Nitrososphaera sp. 13_1_40CM_48_12	Thaumarchaeota	MAG	776466	1.61562e+06	48.06	1.94	100	36.41	48.53	954	1985.02	28.6164	soil
GCA_002495135.1	UBA239	Nitrososphaera sp. UBA239	Thaumarchaeota	MAG	1180920	1.67554e+06	70.48	0	0	38.76	48.83	1551	2200.62	29.5938	soil
JAATVT000000000	TH5893	Nitrososphaerales archaeon TH5893	Thaumarchaeota	MAG	1883194	2.02407e+06	93.04	1.94	0	35.44	38.25	2116	2274.29	47.5898	River sediment
IMG2698536741	bin19	Thaumarchaeota archaeon bin19	Thaumarchaeota	MAG	3969448	4.04798e+06	98.06	3.88	0	32.41	38.89	5225	5328.37	64.3828	soil
GCA_002501855.1	UBA348	Candidatus Nitrososphaeraceae archaeon UBA348	Thaumarchaeota	MAG	3081384	3.88622e+06	79.29	2.91	0	34.3	38.89	4006	5052.34	62.7059	soil
JAATVS000000000	TH5895	Nitrososphaerales archaeon TH5895	Thaumarchaeota	MAG	3884614	4.12511e+06	94.17	7.28	66.67	30.87	38.99	4627	4913.45	68.619	River sediment
JAATVR000000000	TH526	Nitrososphaerales archaeon TH526	Thaumarchaeota	MAG	4895987	5.1591e+06	94.9	2.91	66.67	29.98	38.85	6131	6460.48	71.5381	River sediment
JAATVQ000000000	TH1917	Nitrososphaerales archaeon TH1917	Thaumarchaeota	MAG	3515401	4.21006e+06	83.5	5.66	100	31.15	38.63	4223	5057.49	66.6114	River sediment
JAATVP000000000	TH5896	Nitrososphaerales archaeon TH5896	Thaumarchaeota	MAG	2738031	3.05994e+06	89.48	1.94	50	32.74	38.93	3172	3544.93	57.6293	River sediment
JAATVO000000000	TH4187	Nitrososphaerales archaeon TH4187	Thaumarchaeota	MAG	1987111	2.1639e+06	91.83	9.12	70.59	30.12	35.96	2333	2540.56	52.8075	River sediment
JAATVN000000000	TH5888	Nitrososphaerales archaeon TH5888	Thaumarchaeota	MAG	1198708	1.88981e+06	63.43	1.61	100	32.5	35.37	1411	2224.5	45.9249	River sediment
JAATVM000000000	TH1920	Nitrososphaerales archaeon TH1920	Thaumarchaeota	MAG	1675630	1.73461e+06	96.6	2.91	66.67	32.24	34.22	1899	1965.84	40.0737	River sediment
JAATVL000000000	TH703	Nitrososphaerales archaeon TH703	Thaumarchaeota	MAG	1950884	2.07166e+06	94.17	7.77	55.56	31.81	35.01	2219	2356.38	46.4173	River sediment
JAATVK000000000	TH5894	Nitrososphaerales archaeon TH5894	Thaumarchaeota	MAG	2356306	2.64278e+06	89.16	1.94	0	29.97	28.84	2445	2742.26	51.9836	River sediment
JAATVJ000000000	TH1177	Nitrososphaerales archaeon TH1177	Thaumarchaeota	MAG	2683003	2.9555e+06	90.78	7.77	53.85	33.52	28.08	2915	3211.06	57.0497	River sediment
IMG2718217702	G61	Nitrosocosmicus exaquare G61	Thaumarchaeota	culture	2989777	3.01906e+06	99.03	2.91	0	27.23	33.94	3199	3230.33	56.2051	aquatic biofilm
LR216287	Nfr-C13	Nitrosocosmicus franklandus C13	Thaumarchaeota	culture	2836470	2.89259e+06	98.06	1.94	0	31.5	34.07	3016	3075.67	54.1446	soil
IMG2657244923	MY3	Nitrosocosmicus oleophilus MY3	Thaumarchaeota	culture	3430706	3.49858e+06	98.06	0.97	0	26.98	34.14	3726	3799.71	59.796	soil
JAATVI000000000	TH1173	Nitrososphaerales archaeon TH1173	Thaumarchaeota	MAG	3183662	3.34594e+06	95.15	9.06	63.64	26.66	33.57	3506	3684.71	61.2949	River sediment
IMG2775506846	Nd2	Nitrosotalea sinensis Nd2	Thaumarchaeota	culture	1598048	1.60592e+06	99.51	0.97	0	29.43	37.37	1884	1893.28	32.6964	soil
IMG2775506851	NCS	Nitrosotalea okcheonensis CS	Thaumarchaeota	culture	1972585	1.9823e+06	99.51	0	0	28.42	37.47	2316	2327.4	39.2487	soil
IMG2757320681	Nd1	Nitrosotalea devanaterra NDEV1	Thaumarchaeota	culture	1805304	1.83205e+06	98.54	0	0	29.23	37.07	2070	2100.67	36.0386	soil
IMG2775506854	SbT1	Nitrosotalea bavarica SbT1	Thaumarchaeota	culture	1553159	1.60783e+06	96.6	1.94	50	27.08	35.98	1823	1887.16	33.1871	soil
IMG2579779048	MY2	Nitrosotenuis chungbukensis MY2	Thaumarchaeota	culture	1762971	1.78024e+06	99.03	0.97	0	33.38	41.76	2032	2051.9	25.8366	soil
IMG2619619229	N4	Nitrosotenuis uzonensis N4	Thaumarchaeota	culture	1636125	1636125	100	0.97	0	37.15	42.25	1914	1914	26.0188	hot spring
IMG2651869505	AQ6f	Nitrosopurus aquariensis AQ6f	Thaumarchaeota	SAG	1697207	1.70266e+06	99.68	1.94	0	34.14	42.18	2004	2010.43	26.7465	Fresh water
IMG2630968650	SAT1	Nitrosotenuis cloacae SAT1	Thaumarchaeota	culture	1459682	1459682	100	1.94	0	30.02	36.13	1553	1553	56.6098	Fresh water
GCA_001443365.1	CSP1-1	Thaumarchaeota archaeon CSP1-1 (archaea)	Thaumarchaeota	MAG	1358434	1.37174e+06	99.03	0	0	31.83	34.42	1644	1660.1	21.1679	River sediment
IMG2630968793	CN25	Nitrosopelagicus brevis CN25	Thaumarchaeota	culture	1232128	1.2382e+06	99.51	0	0	26.12	33.16	1468	1475.23	22.2752	marine
IMG2651870207	REDSEA-S25-B3	Nitrosopelagicus sp. REDSEA-S25_B3	Thaumarchaeota	MAG	894148	1.19602e+06	74.76	1.94	0	26.22	34.1	1167	1561	26.3925	marine
IMG2651870209	REDSEA-S31-B2	Nitrosopelagicus sp. REDSEA-S31_B2	Thaumarchaeota	MAG	1009131	1.0893e+06	92.64	1.05	100	27.64	34.05	1276	1377.37	23.6677	marine
IMG2651870211	REDSEA-S37-B6	Nitrosopelagicus sp. REDSEA-S37_B6	Thaumarchaeota	MAG	880238	980111	89.81	1.94	100	26.95	34.04	1109	1234.83	23.6249	marine
GCA_003702485.1	GoM-MAG1	Marine archaeal group 1 JGI GoM_375m_188_E10	Thaumarchaeota	MAG	924268	1.21774e+06	75.9	3.88	40	27.04	34.02	1163	1532.28	34.7377	marine
GCA_001627165.1	REDSEA-S32-B2	Nitrosopelagicus sp. REDSEA-S32-B2	Thaumarchaeota	MAG	449483	841728	53.4	1.94	100	28.63	33.9	539	1009.36	23.1911	marine
IMG2651870206	REDSEA-S19-B12N3	Nitrosopelagicus sp. REDSEA-S19_B12N3	Thaumarchaeota	MAG	1520625	1.75369e+06	86.71	5.34	0	29.26	36.33	1755	2023.99	47.4644	marine
IMG2651870212	REDSEA-S43-B1	Nitrosopelagicus sp. REDSEA-S43_B1	Thaumarchaeota	MAG	980468	1.15417e+06	84.95	4.53	85.71	26.77	33.94	1285	1512.65	25.1362	marine
GCA_002724795.1	RS351	Nitrosopelagicus sp. RS351	Thaumarchaeota	MAG	545893	888353	61.45	0.97	100	28.34	34.57	659	1072.42	25.0379	marine
IMG2657245305	AC-312-E17	Thaumarchaeota archaeon SCGC AC-312_E17	Thaumarchaeota	SAG	631632	925062	68.28	0	0	25.63	33.82	749	1096.95	22.964	marine
IMG2731639232	AG-485-G20	Thaumarchaeota archaeon SCGC AG-485_G20	Thaumarchaeota	SAG	496283	1.0705e+06	46.36	0	0	29.4	34.85	588	1268.33	21.0884	marine
IMG2651870208	REDSEA-S27-B13N2	Nitrosopelagicus sp. REDSEA-S27_B13N2	Thaumarchaeota	MAG	1517748	2.17318e+06	69.84	4.85	12.5	27.05	37.28	1761	2521.48	46.6212	marine
IMG2639762995	AAA799-O18	Marine Group I thaumarchaeote SCGC AAA799-O18	Thaumarchaeota	SAG	522768	959736	54.47	0	0	28.76	34.68	660	1211.68	22.7273	marine
IMG2657245307	AC-312-F15	Thaumarchaeota archaeon SCGC AC-312_F15	Thaumarchaeota	SAG	637285	1.23076e+06	51.78	0	0	28.85	33.69	752	1452.3	22.8723	marine
IMG2740892563	AD-613-O15	Marine group I.1a Thaumarcheaota archaeon SCGC AD-613_O15	Thaumarchaeota	SAG	832950	1.2711e+06	65.53	0	0	28.58	35.88	970	1480.24	22.1649	marine
IMG2634166670	AC-728-E05	Thaumarchaeota archaeon SCGC AC-728-E05	Thaumarchaeota	SAG	890087	1.28514e+06	69.26	0.97	0	31.11	35.4	1060	1530.46	23.8679	marine
IMG2706794893	GoM-1470m-185-F01	Marine archaeal group 1 JGI GoM_1470m_185_F01	Thaumarchaeota	SAG	727716	1.0876e+06	66.91	0	0	27.93	35.1	880	1315.2	24.3182	marine
IMG2657245312	AC-312-G04	Thaumarchaeota archaeon SCGC AC-312_G04	Thaumarchaeota	SAG	448164	850890	52.67	0	0	29.88	34.29	554	1051.83	23.8267	marine
IMG2706794823	GoM-375m-188-E10	Marine archaeal group 1 JGI GoM_375m_188_E10	Thaumarchaeota	SAG	998393	1.12495e+06	88.75	0	0	29.64	35.07	1167	1314.93	20.6512	marine
IMG2657245244	AC-312-C19v2	Thaumarchaeota archaeon SCGC AC-312_C19v2	Thaumarchaeota	SAG	613258	1.18596e+06	51.71	0	0	28.87	35.35	725	1402.05	23.7241	marine
IMG2663763571	AC-312-M21v2	Thaumarchaeota archaeon SCGC AC-312_M21v2	Thaumarchaeota	SAG	579281	1.03926e+06	55.74	2.91	100	27.76	34.7	719	1289.92	21.4186	marine
IMG2634166691	AD-117-G06	Thaumarchaeota archaeon SCGC AD-117-G06	Thaumarchaeota	SAG	606259	1.03616e+06	58.51	0	0	30.24	35.55	718	1227.14	26.1838	marine
IMG2634166676	AC-738-L21	Thaumarchaeota archaeon SCGC AC-738-L21	Thaumarchaeota	SAG	572025	972501	58.82	0	0	28.03	36.36	704	1196.87	26.8466	marine
IMG2706794841	GoM-1470m-185-E01	Marine archaeal group 1 JGI GoM_1470m_185_E01	Thaumarchaeota	SAG	802610	1.37787e+06	58.25	0	0	30.4	35.3	949	1629.18	26.0274	marine
IMG2634166697	AD-259-M03	Thaumarchaeota archaeon SCGC AD-259-M03	Thaumarchaeota	SAG	653490	1.14247e+06	57.2	0	0	30.26	35.49	760	1328.67	20.5263	marine
IMG2634166733	AB-633-I03	Thaumarchaeota archaeon SCGC AB-633-I03	Thaumarchaeota	SAG	808049	1.22246e+06	66.1	0	0	30.49	35.75	1001	1514.37	22.2777	marine
IMG2634166682	AD-103-C20	Thaumarchaeota archaeon SCGC AD-103-C20	Thaumarchaeota	SAG	857751	1.09631e+06	78.24	0	0	31.5	35.79	1048	1339.47	27.1947	marine
IMG2634166810	AC-337-E14	Thaumarchaeota archaeon SCGC AC-337-E14	Thaumarchaeota	SAG	1082107	1.15204e+06	93.93	0	0	31.84	35.71	1309	1393.59	23.9878	marine
IMG2634166754	AAA286-D17	Thaumarchaeota archaeon SCGC AAA286-D17	Thaumarchaeota	SAG	951224	1.1745e+06	80.99	0	0	30.57	35.75	1147	1416.22	25.8936	marine
GCA_000484935.1	AAA287-E17	Euryarchaeota archaeum SCGC AAA287-E17 (euryarchaeotes)	Thaumarchaeota	SAG	928936	1.25076e+06	74.27	0	0	31.57	35.58	1109	1493.2	25.1578	marine
IMG2634166659	AC-665-E06	Thaumarchaeota archaeon SCGC AC-665-E06	Thaumarchaeota	SAG	472231	999431	47.25	0	0	35.04	36.1	555	1174.6	25.5856	marine
IMG2657245299	AC-312-E06	Thaumarchaeota archaeon SCGC AC-312_E06	Thaumarchaeota	SAG	641036	1.18076e+06	54.29	2.24	0	28.94	35.53	747	1375.94	22.8916	marine
IMG2651870205	REDSEA-S08-B1	Nitrosopelagicus sp. REDSEA-S08_B1	Thaumarchaeota	MAG	576825	979329	58.9	5.83	42.86	30.98	35.43	765	1298.81	25.6209	marine
IMG2634166663	AC-665-L14	Thaumarchaeota archaeon SCGC AC-665-L14	Thaumarchaeota	SAG	972135	1.19559e+06	81.31	0	0	29.3	35.38	1154	1419.26	24.7834	marine
IMG2634166661	AC-665-F20	Thaumarchaeota archaeon SCGC AC-665-F20	Thaumarchaeota	SAG	1075201	1.18978e+06	90.37	0	0	30.19	35.54	1276	1411.97	23.8245	marine
IMG2706794805	GoM-1470m-185-A05	Marine archaeal group 1 JGI GoM_1470m_185_A05	Thaumarchaeota	SAG	922483	1.24475e+06	74.11	0	0	28.62	35.87	1079	1455.94	21.7794	marine
IMG2711768837	AB-629-I23	Marine Group I crenarchaeon SCGC AB-629-I23	Thaumarchaeota	SAG	1257876	1.32548e+06	94.9	6.55	0	28.79	35.69	1485	1564.81	32.7946	marine
IMG2657245294	AC-312-A11	Thaumarchaeota archaeon SCGC AC-312_A11	Thaumarchaeota	SAG	688058	1.0422e+06	66.02	0	0	32.44	36.11	801	1213.27	20.9738	marine
IMG2527291500	AAA007-O23	Thaumarchaeota archaeon SCGC AAA007-O23	Thaumarchaeota	SAG	1104438	1.13474e+06	97.33	2.09	100	29.97	35.66	1336	1372.65	25.0749	marine
IMG2663763551	AC-312-J09v2	Thaumarchaeota archaeon SCGC AC-312_J09v2	Thaumarchaeota	SAG	1097451	1.15049e+06	95.39	0	0	29.11	35.33	1294	1356.54	21.4838	marine
IMG2740891886	AD-606-A17	Marine group I.1a Thaumarcheaota archaeon SCGC AD-606_A17	Thaumarchaeota	SAG	864138	1.01437e+06	85.19	0	0	29.56	35.87	1034	1213.76	19.6325	marine
IMG2740891960	AD-613-E13	Marine group I.1a Thaumarcheaota archaeon SCGC AD-613_E13	Thaumarchaeota	SAG	540341	1.10748e+06	48.79	0	0	28.25	35.82	621	1272.8	21.7391	marine
IMG641522613	CenA	Cenarchaeum symbiosum A	Thaumarchaeota	culture	2045086	2.06512e+06	99.03	0	0	33.95	57.38	1917	1935.78	16.1711	Sponge
GCA_003724215.1	S14	Thaumarchaeota archaeon S14	Thaumarchaeota	MAG	1181612	1.51508e+06	77.99	0	0	41.13	66.99	1335	1711.76	44.1199	Sponge
GCA_003724275.1	S13	Thaumarchaeota archaeon S13	Thaumarchaeota	MAG	1370066	1.58554e+06	86.41	0	0	40.87	66.57	1502	1738.22	46.1385	Sponge
GCA_003724175.1	S15	Thaumarchaeota archaeon S15	Thaumarchaeota	MAG	1226121	2.00445e+06	61.17	0	0	39.73	65.51	1409	2303.42	54.6487	Sponge
GCA_002737445.1	G1	Nitrosoarchaeum sp. BaikalG1	Thaumarchaeota	culture	1193764	1.20546e+06	99.03	1.94	0	26.39	31.02	1451	1465.21	16.8849	Fresh water
IMG651324076	MY1	Nitrosoarchaeum koreensis MY1	Thaumarchaeota	culture	1607695	1607695	100	0	0	27.88	32.67	1923	1923	14.9766	Soil
IMG2537561915	BG20	Nitrosoarchaeum limnia BG20	Thaumarchaeota	culture	1855559	1.87373e+06	99.03	5.83	83.33	27.7	32.49	2384	2407.35	26.1326	marine sediment
IMG2502545036	BD31	Nitrosopumilus salaria BD31	Thaumarchaeota	culture	1754298	1.78029e+06	98.54	0	0	26.86	32.44	2189	2221.43	17.9991	marine sediment
IMG651324018	SFB1	Nitrosoarchaeum limnia SFB1	Thaumarchaeota	culture	1772718	1.80779e+06	98.06	0	0	26.9	32.46	2160	2202.73	17.4074	marine sediment
GCA_003724255.1	B06		Thaumarchaeota	MAG	1306149	1.4236e+06	91.75	0.97	0	29.6	47.62	1575	1716.62	28.8889	Sponge
GCA_003724325.1	D6		Thaumarchaeota	MAG	1171110	1.26977e+06	92.23	0	0	30.24	47.91	1404	1522.28	28.0627	Sponge
GCA_003724285.1	H13		Thaumarchaeota	MAG	1176375	1.30985e+06	89.81	0.07	0	32.93	52.98	1392	1549.94	26.2213	Sponge
GCA_003724235.1	H8		Thaumarchaeota	MAG	1185071	1.32915e+06	89.16	0	0	30.91	53.21	1427	1600.49	25.7884	Sponge
IMG2648501530	AAA282-K18	Thaumarchaeota archaeon SCGC AAA282-K18	Thaumarchaeota	SAG	995907	1.27697e+06	77.99	0	0	29.82	33.4	1231	1578.41	21.5272	marine
IMG2627853696	D3C	Nitrosopumilus piranensis D3C	Thaumarchaeota	culture	1713078	1713078	100	0.97	0	30.52	33.82	2140	2140	25.0935	marine
IMG2518645532	AR1	Nitrosopumilus koreensis AR1	Thaumarchaeota	culture	1639964	1.73248e+06	94.66	0	0	29.91	34.18	2027	2141.35	15.7375	marine
IMG2548876507	SJ	Nitrosopumilus sp. SJ	Thaumarchaeota	culture	1650825	1.71746e+06	96.12	0	0	30.22	34.2	1999	2079.69	14.9575	marine
IMG641228499	SCM1	Nitrosopumilus maritimus SCM1	Thaumarchaeota	culture	1645259	1645259	100	0.97	0	32.27	34.17	1941	1941	13.8073	marine
GCA_003702545.1	GoM-MAG6		Thaumarchaeota	MAG	1224048	1.34128e+06	91.26	0.97	0	31.68	34.87	1521	1666.67	18.2117	marine
GCA_003702525.1	GoM-MAG5		Thaumarchaeota	MAG	1279624	1.38009e+06	92.72	2.91	66.67	31.2	34.53	1598	1723.47	18.836	marine
GCA_003702495.1	GoM-MAG4		Thaumarchaeota	MAG	1266765	1.33344e+06	95	1.94	50	30.41	34.55	1581	1664.21	18.4061	marine
IMG2654587878	Bin72	Nitrosopumilaceae Bin 72	Thaumarchaeota	MAG	1093079	1.39851e+06	78.16	5.18	57.14	30.28	34.88	1324	1693.96	23.7915	marine
IMG2630968322	AAA799-P11	Marine Group I thaumarchaeote SCGC AAA799-P11	Thaumarchaeota	SAG	1081049	1.85588e+06	58.25	1.94	100	32.69	33.72	1351	2319.31	26.3509	marine
IMG2585428035	AAA799-E16	Marine Group I thaumarchaeote SCGC AAA799-E16	Thaumarchaeota	SAG	1415322	1.66293e+06	85.11	2.59	75	30.76	34.15	1804	2119.61	26.6075	marine
IMG2627854249	AAA799-B03	Marine Group I thaumarchaeote SCGC AAA799-B03	Thaumarchaeota	SAG	1003945	1.60323e+06	62.62	0.49	100	31.51	33.71	1275	2036.09	26.8235	marine
IMG2585428036	AAA799-N04	Marine Group I thaumarchaeote SCGC AAA799-N04	Thaumarchaeota	SAG	1296717	1.53512e+06	84.47	0.24	0	32.15	34.21	1677	1985.32	27.8473	marine
IMG2636415618	AAA799-D11	Marine Group I thaumarchaeote SCGC AAA799-D11	Thaumarchaeota	SAG	1360636	1.56593e+06	86.89	0.97	0	31.84	34.28	1678	1931.18	21.0369	marine
IMG2630968656	RSA3	Marine Group I thaumarchaeote RSA3	Thaumarchaeota	SAG	1851930	1851930	100	8.74	77.78	30.91	34.04	2350	2350	28.2553	marine
GCA_001674955.1	DDS1	Nitrosopumilus sp. DDS1	Thaumarchaeota	culture	1753952	1.90502e+06	92.07	0	0	26.94	33.11	2693	2924.95	31.6376	marine
IMG2627854092	NF5	Nitrosopumilus adriaticus NF5	Thaumarchaeota	culture	1803090	1803090	100	0	0	28.73	33.41	2204	2204	22.9129	marine
IMG2626541593	bin8	Thaumarcheaota bin 8	Thaumarchaeota	MAG	2161854	2.22665e+06	97.09	4.05	0	29.97	38.42	2501	2575.96	45.3019	Sponge
GCA_002506665.1	UBA526	Nitrosopumilus sp. UBA526	Thaumarchaeota	MAG	1389729	1.50681e+06	92.23	0	0	31.9	41.23	1609	1744.55	31.2617	Sponge
GCA_002494985.1	UBA527	Nitrosopumilus sp. UBA527	Thaumarchaeota	MAG	1100973	1.38994e+06	79.21	0	0	31.14	41.3	1274	1608.38	31.5542	Sponge
IMG2518645576	AR2	Nitrosopumilus sediminis AR2	Thaumarchaeota	culture	1690905	1.74159e+06	97.09	0	0	27.86	33.59	2110	2173.24	16.1611	marine sediment
IMG2700988666	AD-308-B11v3	Thaumarchaeota archaeon SCGC AD-308-B11v3	Thaumarchaeota	SAG	777338	1.45134e+06	53.56	0	0	26.82	32.36	981	1831.59	24.159	marine
IMG2636415972	AD-311-O21	Thaumarchaeota archaeon SCGC AD-311-O21	Thaumarchaeota	SAG	1141337	1.58872e+06	71.84	0	0	26.96	32.01	1412	1965.48	22.4504	marine
IMG2700988660	AD-305-J10v3	Thaumarchaeota archaeon SCGC AD-305-J10v3	Thaumarchaeota	SAG	1220335	1.49698e+06	81.52	0	0	27.69	32.07	1464	1795.88	21.1066	marine
IMG2657245301	AD-305-F05	Thaumarchaeota archaeon SCGC AD-305-F05	Thaumarchaeota	SAG	1243712	1.6423e+06	75.73	0	0	25.61	32.25	1529	2019.01	22.4984	marine
IMG2663763548	AD-308-D05v2	Thaumarchaeota archaeon SCGC AD-308-D05v2	Thaumarchaeota	SAG	1024746	1.44922e+06	70.71	0	0	26.69	32.26	1261	1783.34	21.8874	marine
GCA_001543015.1	LS-AOA	Nitrosopumilus sp. LS_AOA	Thaumarchaeota	MAG	1925182	1925182	100	0	0	25.79	31.64	2253	2253	32.8007	Sponge
IMG2731639253	AG-487-E18	Marine group I.1a Thaumarchaeota archaeon SCGC AG-487_E18	Thaumarchaeota	SAG	735272	1.12582e+06	65.31	0	0	23.7	30.01	934	1430.1	20.1285	marine
GCA_001437625.1	BACL13	Nitrosopumilus sp. BACL13 MAG-121220-bin23 (archaea)	Thaumarchaeota	MAG	1270387	1.27664e+06	99.51	0.97	100	21.49	31.01	1600	1607.88	25.0625	marine
GCA_002508395.1	UBA241	Nitrosopumilus sp. UBA241	Thaumarchaeota	MAG	1266226	1.33077e+06	95.15	0	0	21.1	30.88	1561	1640.57	28.3152	marine
GCA_001510225.1	casp-thauma1	Thaumarchaeota archaeon casp-thauma1	Thaumarchaeota	MAG	1040997	1.15295e+06	90.29	0	0	21.96	30.33	1303	1443.13	17.8818	marine
IMG2731639231	AG-485-G10	Marine group I.1a Thaumarchaeota archaeon SCGC AG-485_G10	Thaumarchaeota	SAG	922725	1.47236e+06	62.67	0	0	23.83	30.51	1138	1815.86	23.2865	marine
IMG2731639252	AG-487-A10	Marine group I.1a Thaumarchaeota archaeon SCGC AG-487_A10	Thaumarchaeota	SAG	499740	1.10684e+06	45.15	0	0	24.33	30.62	645	1428.57	25.1163	marine
IMG2690315682	Nsub	Nitrosopumilus sp. Nsub	Thaumarchaeota	MAG	1383621	1383621	100	0	0	24.28	31.4	1718	1718	25.4366	Sponge
IMG2654587877	Bin71	Nitrosopumilaceae Bin 71	Thaumarchaeota	MAG	1439486	1.50527e+06	95.63	6.31	11.11	22.79	31.66	1853	1937.68	32.6498	marine
GCA_003702465.1	GoM-MAG2		Thaumarchaeota	MAG	1127829	1.21012e+06	93.2	0	0	25.72	30.91	1435	1539.7	21.115	marine
IMG2757320762	SPOT01	Nitrosomarinus catalina SPOT01	Thaumarchaeota	culture	1360076	1360076	100	0	0	26.24	31.44	1677	1677	21.6458	marine
GCA_002690535.1	MED740	Nitrosopumilus sp. MED740	Thaumarchaeota	MAG	945636	1.19761e+06	78.96	1.94	0	25.48	31.05	1208	1529.89	19.9503	marine
IMG2731639250	AG-487-C03	Marine group I.1a Thaumarchaeota archaeon SCGC AG-487_C03	Thaumarchaeota	SAG	715874	1.24978e+06	57.28	0	0	26.8	30.97	915	1597.42	20.6557	marine
IMG2731639251	AG-487-L18	Marine group I.1a Thaumarchaeota archaeon SCGC AG-487_L18	Thaumarchaeota	SAG	884772	1.31977e+06	67.04	0	0	25.45	30.99	1116	1664.68	23.2079	marine

## Sheet: Data 2
Supplementary Data 2. Taxonomic stratification of Thaumarchaeota
	Phlyum	Class	Order	Family	Genus	Species		Cluster (amoA) (Alves et al., 2018)	Cluster (amoA) (Gubry-Rangin et al. 2015)	Cluster (16S rRNA)
JGIMDM2-JNZ-1-K18	p_Bathyarchaeota	c_JGIMDM2-JNZ-1-K18	o_JGIMDM2-JNZ-1-K18	f_JGIMDM2-JNZ-1-K18	g_JGIMDM2-JNZ-1-K18	s_JGIMDM2-JNZ-1-K18		-	-	-
JGIMDM2-JNZ-1-N15								-	-	-
GMQbin-10	p_Aigarchaeota	c_JGI0000106-J15	o_JGI0000106-J15	f_GMQbin-10	g_GMQbin-10	s_GMQbin-10		-	-	-
JZbin-10								-	-	-
JGI0000106-J15				f_JGI0000106-J15	g_JGI0000106-J15	s_JGI0000106-J15		-	-	-
JZbin-15				f_JZbin-15	g_JZbin-15	s_JZbin-15		-	-	-
Calsub				f_Calsub	g_Caldiarchaeum	s_subterraneum		-	-	-
JZbin-28						s_JZbin-28		-	-	-
AAA471-E14				f_AAA471-E14	g_AAA471-E14	s_AAA471-E14		-	-	-
JZbin-40				f_JZbin-40	g_JZbin-40	s_JZbin-40		-	-	-
JZbin-19				f_JZbin-19	g_JZbin-19	s_JZbin-19		-	-	-
AAA471-F17						s_AAA471-F17		-	-	-
OS1						s_OS1		-	-	-
DRTY-7-bin36	p_Thaumarchaeota	c_DRTY-7-bin36	o_DRTY-7-bin36	f_DRTY-7-bin36	g_DRTY-7-bin36	s_DRTY-7-bin36		-	-	pSL12
BS3		c_BS3	o_BS3	f_BS3	g_BS3	s_BS3		-	-	I1e
BS4								-	-	I1e
ARK01		c_ARK01	o_ARK01	f_ARK01	g_ARK01	s_ARK01		-	-	-
UBA164		c_UBA164	o_UBA164	f_UBA164	g_UBA164	s_UBA164		-	-	-
DS1				f_DS1	g_DS1	s_DS1		-	-	I1d
UBA160						s_UBA160		-	-	-
FN1		c_FN1	o_FN1	f_FN1	g_FN1	s_FN1		-	-	GC7
UBA183					g_UBA183	s_UBA183		-	-	-
YP1-bin3						s_YP1-bin3		-	-	GC7
AD-613-B23		c_AD-613-B23	o_AD-613-B23	f_AD-613-B23	g_AD-613-B23	s_AD-613-B23		-	-	n.d.
RBG-16-49-8				f_RBG-16-49-8	g_RBG-16-49-8	s_RBG-16-49-8		-	-	n.d.
SAT139		c_SAT139	o_SAT139	f_SAT139	g_SAT139	s_SAT139		-	-	-
EAC691				f_EAC691	g_EAC691	s_EAC691		-	-	-
UBA57						s_UBA57		-	-	-
SP3992						s_SP3992		-	-	-
UBA223						s_SP3992		-	-	-
SAT137		c_Nitrososphaeria	o_Nitrosocaldales	f_SAT137	g_SAT137	s_SAT137		n.d.	yellow3	-
UBA213								n.d.	yellow3	-
J079				f_J079	g_J079	s_J079		n.d.	yellow2	-
3F				f_Nitrosocaldaceae	g_Nitrosocaldus	s_islandicus		NC-Alpha	yellow1	yellow2
SCU2								NC-Alpha	yellow1	yellow2
EN76			o_Nitrososphaerales	f_Nitrososphaeraceae	g_Nitrososphaera	s_viennensis		NS-Alpha-3.2.1.1.1.1.1.1	C3	D
SR1						s_evergladensis		NS-Alpha-3.2.1.1.1.1.1.1	C3	D
UBA210					g_UBA210	s_UBA210		-	-	-
Ga9-2					g_Ga9-2	s_gargensis		NS-Alpha-3.2.4	C3	C
UBA240						s_UBA240		-	-	-
UBA216						s_UBA216		NS-Alpha-3.2.3.1.2	C3	-
UBA217						s_UBA217		-	-	-
13-1-40CM-48-12						s_13-1-40CM-48-12		NS-Alpha-3.2.3.1.2	C3	-
UBA239						s_UBA239		NS-Alpha-3.2.3.1.2	C3	-
TH5893				f_TH5893	g_TH5893	s_TH5893		-	-	-
Bin19				f_NS-gamma	g_Bin19	s_Bin19		NS-Gamma-2.3.2	C11	A
UBA348						s_UBA348		-	-	-
TH5895				f_NS-beta	g_TH5895	s_TH5895		NS-Beta-1	C12	-
TH526						s_TH526		NS-Beta-1	C12	-
TH1917						s_TH1917		NS-Beta-1	C12	-
TH5896						s_TH5896		NS-Beta-1	C12	-
TH4187				f_NS-delta	g_TH4187	s_TH4187		NS-Delta-1.1.3	C1	-
TH5888						s_TH5888		NS-Delta-1.1.2.2	C1	-
TH1920						s_TH1920		NS-Delta-1.2.1	C1	-
TH703						s_TH703		NS-Delta-1	C1	-
TH5894				f_NS-epsilon	g_TH5894	s_TH5894		-	-	-
TH1177						s_TH1177		NS-Epsilon-2.2	C4	-
G61				f_NS-zeta	g_Nitrosocosmicus	s_exaquare		NS-Zeta-2	C13	O
Nfr-C13						s_franklandus		NS-Zeta-2	C13	O
MY3						s_oleophilus		NS-Zeta	C13	O
TH1173						s_TH1173		NS-Zeta	C13	-
Nd2			o_Nitrosopumilales	f_Nitrosotaleaceae	g_Nitrosotalea	s_sinensis		NT-Alpha-1.1.1.1.3.2.2	C14	P
NCS						s_okcheonensis		NT-Alpha-1.1.1.1.2	C14	P
Nd1						s_devanaterra		NT-Alpha-1.1.1.1.3.2	C14	P
SbT1						s_bavarica		NT-Alpha-1.1.1.1.3.3	C14	P
MY2				f_Nitrosotenuaceae	g_Nitrosotenuis	s_chungbukensis		NP-Eta-1.2.1	C18	T
N4						s_uzonensis		NP-Eta-1.2.2.2	C18	T
AQ6f						s_aquariensis		NP-Eta-1.1.1.2	C18	S
SAT1						s_SAT1		NP-Eta-1.1.1.2	C18	S
CSP1-1				f_NP-delta	g_CSP1-1	s_CSP1-1		NP-Delta-2.1.2	C17	X
CN25				f_Nitrosopelagicaceae	g_Nitrosopelagicus	s_brevis		NP-Epsilon-2.2	-	CN25
REDSEA-S25-B3						s_REDSEA-S25-B3		NP-Epsilon-2.1	-	CN25
REDSEA-S31-B2								NP-Epsilon-2.1	-	CN25
REDSEA-S37-B6								NP-Epsilon-2.1	-	CN25
GoM-MAG1								NP-Epsilon-2.1	-	-
REDSEA-S32-B2								-	-	-
REDSEA-S19-B12N3								-	-	-
REDSEA-S43-B1								NP-Epsilon-2.1	-	-
RS351								-	-	CN25
AC-312-E17				f_NP-Alpha	g_AC-312-E17	s_AC-312-E17		-	-	n.d.
AG-485-G20						s_AG-485-G20		NP-Alpha-2.2.2.1.1.1	n.d.	-
REDSEA-S27-B13N2						s_REDSEA-S27-B13N2		NP-Alpha-2.2.2.1.1.1	n.d.	-
AAA799-O18						s_AAA799-O18		-	-	-
AC-312-F15						s_AC-312-F15		NP-Alpha-2.2.2.1.1.3.2	n.d.	n.d.
AD-613-O15						s_AD-613-O15		-	-	n.d.
AC-728-E05						s_AC-728-E05		NP-Alpha-2.2.2.1.1.3.3	n.d.	-
GoM-1470m-185-F01						s_GoM-1470m-185-F01		NP-Alpha-2.2.2.1.1.3.3	n.d.	-
AC-312-G04						s_AC-312-G04		-	-	n.d.
GoM-375m-188-E10						s_GoM-375m-188-E10		NP-Alpha-2.2.2.1.2.2	n.d.	n.d.
AC-312-C19v2						s_AC-312-C19v2		-	-	-
AC-312-M21v2								NP-Alpha-2.2.2.1.2.2	n.d.	n.d.
AD-117-G06						s_AD-117-G06		-	-	n.d.
AC-738-L21						s_AC-738-L21		NP-Alpha-2.2.2.1.2.3	n.d.	n.d.
GoM-1470m-185-E01						s_GoM-1470m-185-E01		NP-Alpha-2.2.2.1.2.4	n.d.	n.d.
AD-259-M03						s_AD-259-M03		-	-	-
AB-633-I03								NP-Alpha-2.2.2.1.2.4	n.d.	-
AD-103-C20								NP-Alpha-2.2.2.1.2.4	n.d.	n.d.
AC-337-E14								NP-Alpha-2.2.2.1.2.4	n.d.	n.d.
AAA286-D17								NP-Alpha-2.2.2.1.2.4	n.d.	-
AAA287-E17								-	-	-
AC-665-E06						s_AC-665-E06		-	-	-
AC-312-E06								NP-Alpha-2.2.2.1.2.1	-	-
REDSEA-S08-B1						s_REDSEA-S08-B1		-	-	-
AC-665-L14						s_AC-665-L14		NP-Alpha-2.2.2.1.2.1	-	n.d.
AC-665-F20						s_AC-665-F20		NP-Alpha-2.2.2.1.2.1	n.d.	n.d.
GoM-1470m-185-A05								NP-Alpha-2.2.2.1.2.1	n.d.	CN25
AB-629-I23						s_AB-629-I23		NP-Alpha-2.2.2.1.2.1	n.d.	n.d.
AC-312-A11								NP-Alpha-2.2.2.1.2.2	n.d.	-
AAA007-O23								NP-Alpha-2.2.2.1.2.1	n.d.	n.d.
AC-312-J09v2								NP-Alpha-2.2.2.1.2.1	n.d.	-
AD-606-A17								-	-	n.d.
AD-613-E13						s_AD-613-E13		-	-	-
CenA				f_Cenarchaeaceae	g_Cenarchaeum	s_symbiosum		NP-Gamma-1.1	n.d.	CenA
S14				f_Cenporiarchaeaceae	g_Cenporiarchaeum	s_S14		NP-Theta-4.1	-	S
S13								NP-Theta-4.1	-	S
S15								-	-	S
G1				f_Nitrosopumilaceae	g_Nitrosopumilus	s_G1		NP-Gamma-2.2.5	C16	S
MY1						s_koreensis		NP-Gamma-2.2.5.1	C16	S
BG20						s_salaria		NP-Gamma-2.2.5.1	C16	S
BD31								NP-Gamma-2.2.5.1	C16	S
SFB1								NP-Gamma-2.2.5.1	C16	S
B06						s_B06		NP-Gamma-2.1	C16	S
D6								NP-Gamma-2.1	C16	S
H13						s_H13		NP-Gamma-2.1.3.1	C16	S
H8								-	-	S
AAA282-K18						s_AAA282-K18		NP-Gamma-2.1.2	C16	S
D3C						s_piranensis		NP-Gamma-2.1.3.2.1	C16	S
AR1						s_koreensis		NP-Gamma-2.1.3.2	C16	S
SJ								NP-Gamma-2.1.3.2	C16	S
SCM1						s_maritimus		NP-Gamma-2.1.3.2.1	C16	S
GoM-MAG6						s_GoM-MAG6		-	-	-
GoM-MAG5						s_GoM-MAG5		-	-	-
GoM-MAG4						s_GoM-MAG4		-	-	-
Bin72								-	-	-
AAA799-P11						s_AAA799-P11		-	-	S
AAA799-E16								-	-	-
AAA799-B03								-	-	-
AAA799-N04								NP-Gamma-2.1.3.2.1	C16	S
AAA799-D11								NP-Gamma-2.1.3.2.1	C16	S
RSA3								NP-Gamma-2.1.3.2.1	C16	S
DDS1						s_DDS1		NP-Gamma-2.1.3.2	C16	S
NF5						s_adriaticus		NP-Gamma-2.1.3.2	C16	S
Bin8						s_Bin8		NP-Gamma-2.1.3.2	C16	S
UBA526						s_UBA526		NP-Gamma-2.1	C16	-
UBA527								NP-Gamma-2.1	C16	S
AR2						s_sediminis		NP-Gamma-2.1.3.2	C16	S
AD-308-B11v3						s_AD-308-B11v3		-	-	S
AD-311-O21								NP-Gamma-2.1.3.1	C16	S
AD-305-J10v3								-	-	S
AD-305-F05								NP-Gamma-2.1.3.1	C16	S
AD-308-D05v2								NP-Gamma-2.1.3.1	C16	S
LS-AOA						s_LS-AOA		NP-Gamma-2.1.3.2.2.2	C16	S
AG-487-E18						s_AG-487-E18		-	-	-
BACL13						s_BACL13		NP-Gamma-2.1.3.1	C16	S
UBA241								NP-Gamma-2.1.3.1	C16	S
casp-thauma1						s_casp-thauma1		NP-Gamma-2.1.3.1	C16	-
AG-485-G10						s_AG-485-G10		-	-	-
AG-487-A10						s_AG-487-A10		-	-	-
Nsub						s_Nsub		NP-Gamma-2.1.3.1	C16	S
Bin71						s_Bin71		NP-Gamma-2.1.3.1	C16	-
GoM-MAG2								NP-Gamma-2.1.3.1	C16	-
SPOT01						s_catalina		NP-Gamma-2.1.3.1	C16	S
MED740								-	-	-
AG-487-C03								-	-	S
AG-487-L18								-	-	S
								No match in database (n.d.), No amoA or 16S rRNA gene detected in genome (-)

## Sheet: Data 3
Supplementary Data 3. GTDBTk classify_wf classification
user_genome	classification							red_value	fastani_reference	fastani_%
JGIMDM2-JNZ-1-K18	d__Archaea	p__Crenarchaeota	c__Bathyarchaeia	o__B24	f__	g__	s__	0.54934	N/A	N/A
JGIMDM2-JNZ-1-N15	d__Archaea	p__Crenarchaeota	c__Bathyarchaeia	o__B24	f__	g__	s__	0.543145	N/A	N/A
GMQbin-10	d__Archaea	p__Crenarchaeota	c__Nitrososphaeria	o__Caldiarchaeales	f__NZ13-MGT	g__EX4484-121	s__	0.822568	N/A	N/A
JZbin-10	d__Archaea	p__Crenarchaeota	c__Nitrososphaeria	o__Caldiarchaeales	f__NZ13-MGT	g__EX4484-121	s__	0.822519	N/A	N/A
JGI0000106-J15	d__Archaea	p__Crenarchaeota	c__Nitrososphaeria	o__Caldiarchaeales	f__NZ13-MGT	g__JGI-0000106-J15	s__JGI-0000106-J15	N/A	GCA_000405685.1	95
JZbin-15	d__Archaea	p__Crenarchaeota	c__Nitrososphaeria	o__Caldiarchaeales	f__NZ13-MGT	g__JGI-0000106-J15	s__	0.865359	N/A	N/A
Calsub	d__Archaea	p__Crenarchaeota	c__Nitrososphaeria	o__Caldiarchaeales	f__Caldiarchaeaceae	g__Caldiarchaeum	s__Caldiarchaeum	N/A	GCA_000270325.1	95
JZbin-28	d__Archaea	p__Crenarchaeota	c__Nitrososphaeria	o__Caldiarchaeales	f__Caldiarchaeaceae	g__Caldiarchaeum	s__	0.982577	N/A	N/A
AAA471-E14	d__Archaea	p__Crenarchaeota	c__Nitrososphaeria	o__Caldiarchaeales	f__HR02	g__AWOC01	s__AWOC01	N/A	GCA_000494185.1	95
JZbin-40	d__Archaea	p__Crenarchaeota	c__Nitrososphaeria	o__Caldiarchaeales	f__HR02	g__HRBIN02	s__	0.924654	N/A	N/A
JZbin-19	d__Archaea	p__Crenarchaeota	c__Nitrososphaeria	o__Caldiarchaeales	f__HR02	g__JGI-OTU-1	s__	0.936881	N/A	N/A
AAA471-F17	d__Archaea	p__Crenarchaeota	c__Nitrososphaeria	o__Caldiarchaeales	f__HR02	g__JGI-OTU-1	s__JGI-OTU-1	N/A	GCA_000494145.1	95
OS1	d__Archaea	p__Crenarchaeota	c__Nitrososphaeria	o__Caldiarchaeales	f__HR02	g__JGI-OTU-1	s__	0.95785	N/A	N/A
DRTY-7-bin36	d__Archaea	p__Crenarchaeota	c__Nitrososphaeria	o__	f__	g__	s__	0.442515	N/A	N/A
BS3	d__Archaea	p__Crenarchaeota	c__Nitrososphaeria	o__UBA164	f__	g__	s__	0.496621	N/A	N/A
BS4	d__Archaea	p__Crenarchaeota	c__Nitrososphaeria	o__UBA164	f__	g__	s__	0.494712	N/A	N/A
ARK01	d__Archaea	p__Crenarchaeota	c__Nitrososphaeria	o__UBA164	f__	g__	s__	0.482517	N/A	N/A
UBA164	d__Archaea	p__Crenarchaeota	c__Nitrososphaeria	o__UBA164	f__UBA164	g__UBA164	s__UBA164	N/A	GCA_002499005.1	95
DS1	d__Archaea	p__Crenarchaeota	c__Nitrososphaeria	o__UBA164	f__UBA164	g__UBA160	s__	0.932591	N/A	N/A
UBA160	d__Archaea	p__Crenarchaeota	c__Nitrososphaeria	o__UBA164	f__UBA164	g__UBA160	s__UBA160	N/A	GCA_002506605.1	95
FN1	d__Archaea	p__Crenarchaeota	c__Nitrososphaeria	o__Nitrososphaerales	f__UBA183	g__UBA183	s__	0.877086	N/A	N/A
UBA183	d__Archaea	p__Crenarchaeota	c__Nitrososphaeria	o__Nitrososphaerales	f__UBA183	g__UBA183	s__UBA183	N/A	GCA_002495205.1	95
YP1-bin3	d__Archaea	p__Crenarchaeota	c__Nitrososphaeria	o__Nitrososphaerales	f__UBA183	g__UBA183	s__	0.896015	N/A	N/A
AD-613-B23	d__Archaea	p__Crenarchaeota	c__Nitrososphaeria	o__Nitrososphaerales	f__UBA141	g__	s__	0.631912	N/A	N/A
RBG-16-49-8	d__Archaea	p__Crenarchaeota	c__Nitrososphaeria	o__Nitrososphaerales	f__	g__	s__	0.575753	N/A	N/A
SAT139	d__Archaea	p__Crenarchaeota	c__Nitrososphaeria	o__Nitrososphaerales	f__UBA57	g__UBA57	s__UBA57	N/A	GCA_002713205.1	95
EAC691	d__Archaea	p__Crenarchaeota	c__Nitrososphaeria	o__Nitrososphaerales	f__UBA57	g__UBA57	s__UBA57	N/A	GCA_002693165.1	95
UBA57	d__Archaea	p__Crenarchaeota	c__Nitrososphaeria	o__Nitrososphaerales	f__UBA57	g__UBA57	s__UBA57	N/A	GCA_002494565.1	95
SP3992	d__Archaea	p__Crenarchaeota	c__Nitrososphaeria	o__Nitrososphaerales	f__UBA57	g__UBA57	s__UBA57	N/A	GCA_002495905.1	95
UBA223	d__Archaea	p__Crenarchaeota	c__Nitrososphaeria	o__Nitrososphaerales	f__UBA57	g__UBA57	s__UBA57	N/A	GCA_002495905.1	95
SAT137	d__Archaea	p__Crenarchaeota	c__Nitrososphaeria	o__Nitrososphaerales	f__UBA213	g__UBA213	s__UBA213	N/A	GCA_002713325.1	95
UBA213	d__Archaea	p__Crenarchaeota	c__Nitrososphaeria	o__Nitrososphaerales	f__UBA213	g__UBA213	s__UBA213	N/A	GCA_002713325.1	95
J079	d__Archaea	p__Crenarchaeota	c__Nitrososphaeria	o__Nitrososphaerales	f__	g__	s__	0.699171	N/A	N/A
3F	d__Archaea	p__Crenarchaeota	c__Nitrososphaeria	o__Nitrososphaerales	f__Nitrosocaldaceae	g__Nitrosocaldus	s__Nitrosocaldus	N/A	GCA_900248165.1	95
SCU2	d__Archaea	p__Crenarchaeota	c__Nitrososphaeria	o__Nitrososphaerales	f__Nitrosocaldaceae	g__Nitrosocaldus	s__Nitrosocaldus	N/A	GCA_900248165.1	95
EN76	d__Archaea	p__Crenarchaeota	c__Nitrososphaeria	o__Nitrososphaerales	f__Nitrososphaeraceae	g__Nitrososphaera	s__Nitrososphaera	N/A	GCF_000698785.1	95
SR1	d__Archaea	p__Crenarchaeota	c__Nitrososphaeria	o__Nitrososphaerales	f__Nitrososphaeraceae	g__Nitrososphaera	s__Nitrososphaera	N/A	GCA_000730285.1	95
UBA210	d__Archaea	p__Crenarchaeota	c__Nitrososphaeria	o__Nitrososphaerales	f__Nitrososphaeraceae	g__Nitrososphaera	s__Nitrososphaera	N/A	GCA_002494895.1	95
Ga9-2	d__Archaea	p__Crenarchaeota	c__Nitrososphaeria	o__Nitrososphaerales	f__Nitrososphaeraceae	g__Nitrososphaera	s__Nitrososphaera	N/A	GCA_000303155.1	95
UBA240	d__Archaea	p__Crenarchaeota	c__Nitrososphaeria	o__Nitrososphaerales	f__Nitrososphaeraceae	g__Nitrososphaera	s__Nitrososphaera	N/A	GCA_002501845.1	95
UBA216	d__Archaea	p__Crenarchaeota	c__Nitrososphaeria	o__Nitrososphaerales	f__Nitrososphaeraceae	g__Nitrososphaera	s__Nitrososphaera	N/A	GCA_002501845.1	95
UBA217	d__Archaea	p__Crenarchaeota	c__Nitrososphaeria	o__Nitrososphaerales	f__Nitrososphaeraceae	g__Nitrososphaera	s__Nitrososphaera	N/A	GCA_002501845.1	95
13-1-40CM-48-12	d__Archaea	p__Crenarchaeota	c__Nitrososphaeria	o__Nitrososphaerales	f__Nitrososphaeraceae	g__Nitrososphaera	s__Nitrososphaera	N/A	GCA_002501845.1	95
UBA239	d__Archaea	p__Crenarchaeota	c__Nitrososphaeria	o__Nitrososphaerales	f__Nitrososphaeraceae	g__Nitrososphaera	s__Nitrososphaera	N/A	GCA_002501845.1	95
TH5893	d__Archaea	p__Crenarchaeota	c__Nitrososphaeria	o__Nitrososphaerales	f__Nitrososphaeraceae	g__	s__	0.772171	N/A	N/A
Bin19	d__Archaea	p__Crenarchaeota	c__Nitrososphaeria	o__Nitrososphaerales	f__Nitrososphaeraceae	g__UBA10452	s__UBA10452	N/A	GCA_003176995.1	95
UBA348	d__Archaea	p__Crenarchaeota	c__Nitrososphaeria	o__Nitrososphaerales	f__Nitrososphaeraceae	g__UBA10452	s__UBA10452	N/A	GCA_002501855.1	95
TH5895	d__Archaea	p__Crenarchaeota	c__Nitrososphaeria	o__Nitrososphaerales	f__Nitrososphaeraceae	g__	s__	0.777261	N/A	N/A
TH526	d__Archaea	p__Crenarchaeota	c__Nitrososphaeria	o__Nitrososphaerales	f__Nitrososphaeraceae	g__	s__	0.7758	N/A	N/A
TH1917	d__Archaea	p__Crenarchaeota	c__Nitrososphaeria	o__Nitrososphaerales	f__Nitrososphaeraceae	g__	s__	0.773892	N/A	N/A
TH5896	d__Archaea	p__Crenarchaeota	c__Nitrososphaeria	o__Nitrososphaerales	f__Nitrososphaeraceae	g__	s__	0.774701	N/A	N/A
TH4187	d__Archaea	p__Crenarchaeota	c__Nitrososphaeria	o__Nitrososphaerales	f__Nitrososphaeraceae	g__	s__	0.723616	N/A	N/A
TH5888	d__Archaea	p__Crenarchaeota	c__Nitrososphaeria	o__Nitrososphaerales	f__Nitrososphaeraceae	g__	s__	0.770104	N/A	N/A
TH1920	d__Archaea	p__Crenarchaeota	c__Nitrososphaeria	o__Nitrososphaerales	f__Nitrososphaeraceae	g__	s__	0.817752	N/A	N/A
TH703	d__Archaea	p__Crenarchaeota	c__Nitrososphaeria	o__Nitrososphaerales	f__Nitrososphaeraceae	g__	s__	0.724319	N/A	N/A
TH5894	d__Archaea	p__Crenarchaeota	c__Nitrososphaeria	o__Nitrososphaerales	f__Nitrososphaeraceae	g__	s__	0.724861	N/A	N/A
TH1177	d__Archaea	p__Crenarchaeota	c__Nitrososphaeria	o__Nitrososphaerales	f__Nitrososphaeraceae	g__	s__	0.818882	N/A	N/A
G61	d__Archaea	p__Crenarchaeota	c__Nitrososphaeria	o__Nitrososphaerales	f__Nitrososphaeraceae	g__Nitrosocosmicus	s__Nitrosocosmicus	N/A	GCA_001870125.1	95
Nfr-C13	d__Archaea	p__Crenarchaeota	c__Nitrososphaeria	o__Nitrososphaerales	f__Nitrososphaeraceae	g__Nitrosocosmicus	s__	0.972092	N/A	N/A
MY3	d__Archaea	p__Crenarchaeota	c__Nitrososphaeria	o__Nitrososphaerales	f__Nitrososphaeraceae	g__Nitrosocosmicus	s__Nitrosocosmicus	N/A	GCA_000802205.2	95
TH1173	d__Archaea	p__Crenarchaeota	c__Nitrososphaeria	o__Nitrososphaerales	f__Nitrososphaeraceae	g__Nitrosocosmicus	s__	0.987434	N/A	N/A
Nd2	d__Archaea	p__Crenarchaeota	c__Nitrososphaeria	o__Nitrososphaerales	f__Nitrosopumilaceae	g__Nitrosotalea	s__Nitrosotalea	N/A	GCF_900143675.1	95
NCS	d__Archaea	p__Crenarchaeota	c__Nitrososphaeria	o__Nitrososphaerales	f__Nitrosopumilaceae	g__Nitrosotalea	s__Nitrosotalea	N/A	GCA_900177045.1	95
Nd1	d__Archaea	p__Crenarchaeota	c__Nitrososphaeria	o__Nitrososphaerales	f__Nitrosopumilaceae	g__Nitrosotalea	s__Nitrosotalea	N/A	GCA_900065925.1	95
SbT1	d__Archaea	p__Crenarchaeota	c__Nitrososphaeria	o__Nitrososphaerales	f__Nitrosopumilaceae	g__Nitrosotalea	s__Nitrosotalea	N/A	GCF_900167955.1	95
MY2	d__Archaea	p__Crenarchaeota	c__Nitrososphaeria	o__Nitrososphaerales	f__Nitrosopumilaceae	g__Nitrosotenuis	s__Nitrosotenuis	N/A	GCF_000685395.1	95
N4	d__Archaea	p__Crenarchaeota	c__Nitrososphaeria	o__Nitrososphaerales	f__Nitrosopumilaceae	g__Nitrosotenuis	s__Nitrosotenuis	N/A	GCF_000723185.1	95
AQ6f	d__Archaea	p__Crenarchaeota	c__Nitrososphaeria	o__Nitrososphaerales	f__Nitrosopumilaceae	g__Nitrosotenuis	s__Nitrosotenuis	N/A	GCF_002787055.1	95
SAT1	d__Archaea	p__Crenarchaeota	c__Nitrososphaeria	o__Nitrososphaerales	f__Nitrosopumilaceae	g__Nitrosotenuis	s__Nitrosotenuis	N/A	GCF_000955905.1	95
CSP1-1	d__Archaea	p__Crenarchaeota	c__Nitrososphaeria	o__Nitrososphaerales	f__Nitrosopumilaceae	g__CSP1-1	s__CSP1-1	N/A	GCA_001443365.1	95
CN25	d__Archaea	p__Crenarchaeota	c__Nitrososphaeria	o__Nitrososphaerales	f__Nitrosopumilaceae	g__Nitrosopelagicus	s__Nitrosopelagicus	N/A	GCF_000812185.1	95
REDSEA-S25-B3	d__Archaea	p__Crenarchaeota	c__Nitrososphaeria	o__Nitrososphaerales	f__Nitrosopumilaceae	g__Nitrosopelagicus	s__Nitrosopelagicus	N/A	GCA_001627235.1	95
REDSEA-S31-B2	d__Archaea	p__Crenarchaeota	c__Nitrososphaeria	o__Nitrososphaerales	f__Nitrosopumilaceae	g__Nitrosopelagicus	s__Nitrosopelagicus	N/A	GCA_001627235.1	95
REDSEA-S37-B6	d__Archaea	p__Crenarchaeota	c__Nitrososphaeria	o__Nitrososphaerales	f__Nitrosopumilaceae	g__Nitrosopelagicus	s__Nitrosopelagicus	N/A	GCA_001627235.1	95
GoM-MAG1	d__Archaea	p__Crenarchaeota	c__Nitrososphaeria	o__Nitrososphaerales	f__Nitrosopumilaceae	g__Nitrosopelagicus	s__Nitrosopelagicus	N/A	GCA_001627235.1	95
REDSEA-S32-B2	d__Archaea	p__Crenarchaeota	c__Nitrososphaeria	o__Nitrososphaerales	f__Nitrosopumilaceae	g__Nitrosopelagicus	s__Nitrosopelagicus	N/A	GCA_001627235.1	95
REDSEA-S19-B12N3	d__Archaea	p__Crenarchaeota	c__Nitrososphaeria	o__Nitrososphaerales	f__Nitrosopumilaceae	g__Nitrosopelagicus	s__Nitrosopelagicus	N/A	GCA_001627235.1	95
REDSEA-S43-B1	d__Archaea	p__Crenarchaeota	c__Nitrososphaeria	o__Nitrososphaerales	f__Nitrosopumilaceae	g__Nitrosopelagicus	s__Nitrosopelagicus	N/A	GCA_001627235.1	95
RS351	d__Archaea	p__Crenarchaeota	c__Nitrososphaeria	o__Nitrososphaerales	f__Nitrosopumilaceae	g__Nitrosopelagicus	s__Nitrosopelagicus	N/A	GCA_001627235.1	95
AC-312-E17	d__Archaea	p__Crenarchaeota	c__Nitrososphaeria	o__Nitrososphaerales	f__Nitrosopumilaceae	g__Nitrosopelagicus	s__	0.916869	N/A	N/A
AG-485-G20	d__Archaea	p__Crenarchaeota	c__Nitrososphaeria	o__Nitrososphaerales	f__Nitrosopumilaceae	g__Nitrosopelagicus	s__	0.915462	N/A	N/A
REDSEA-S27-B13N2	d__Archaea	p__Crenarchaeota	c__Nitrososphaeria	o__Nitrososphaerales	f__Nitrosopumilaceae	g__Nitrosopelagicus	s__	0.93687	N/A	N/A
AAA799-O18	d__Archaea	p__Crenarchaeota	c__Nitrososphaeria	o__Nitrososphaerales	f__Nitrosopumilaceae	g__Nitrosopelagicus	s__Nitrosopelagicus	N/A	GCA_000746705.1	95
AC-312-F15	d__Archaea	p__Crenarchaeota	c__Nitrososphaeria	o__Nitrososphaerales	f__Nitrosopumilaceae	g__Nitrosopelagicus	s__	0.945639	N/A	N/A
AD-613-O15	d__Archaea	p__Crenarchaeota	c__Nitrososphaeria	o__Nitrososphaerales	f__Nitrosopumilaceae	g__Nitrosopelagicus	s__	0.959708	N/A	N/A
AC-728-E05	d__Archaea	p__Crenarchaeota	c__Nitrososphaeria	o__Nitrososphaerales	f__Nitrosopumilaceae	g__Nitrosopelagicus	s__	0.960209	N/A	N/A
GoM-1470m-185-F01	d__Archaea	p__Crenarchaeota	c__Nitrososphaeria	o__Nitrososphaerales	f__Nitrosopumilaceae	g__Nitrosopelagicus	s__	0.955919	N/A	N/A
AC-312-G04	d__Archaea	p__Crenarchaeota	c__Nitrososphaeria	o__Nitrososphaerales	f__Nitrosopumilaceae	g__Nitrosopelagicus	s__	0.96204	N/A	N/A
GoM-375m-188-E10	d__Archaea	p__Crenarchaeota	c__Nitrososphaeria	o__Nitrososphaerales	f__Nitrosopumilaceae	g__Nitrosopelagicus	s__	0.96408	N/A	N/A
AC-312-C19v2	d__Archaea	p__Crenarchaeota	c__Nitrososphaeria	o__Nitrososphaerales	f__Nitrosopumilaceae	g__Nitrosopelagicus	s__	0.953951	N/A	N/A
AC-312-M21v2	d__Archaea	p__Crenarchaeota	c__Nitrososphaeria	o__Nitrososphaerales	f__Nitrosopumilaceae	g__Nitrosopelagicus	s__	0.973446	N/A	N/A
AD-117-G06	d__Archaea	p__Crenarchaeota	c__Nitrososphaeria	o__Nitrososphaerales	f__Nitrosopumilaceae	g__Nitrosopelagicus	s__	0.973513	N/A	N/A
AC-738-L21	d__Archaea	p__Crenarchaeota	c__Nitrososphaeria	o__Nitrososphaerales	f__Nitrosopumilaceae	g__Nitrosopelagicus	s__	0.979372	N/A	N/A
GoM-1470m-185-E01	d__Archaea	p__Crenarchaeota	c__Nitrososphaeria	o__Nitrososphaerales	f__Nitrosopumilaceae	g__Nitrosopelagicus	s__	0.987064	N/A	N/A
AD-259-M03	d__Archaea	p__Crenarchaeota	c__Nitrososphaeria	o__Nitrososphaerales	f__Nitrosopumilaceae	g__Nitrosopelagicus	s__Nitrosopelagicus	N/A	GCA_000484935.1	95
AB-633-I03	d__Archaea	p__Crenarchaeota	c__Nitrososphaeria	o__Nitrososphaerales	f__Nitrosopumilaceae	g__Nitrosopelagicus	s__	0.992934	N/A	N/A
AD-103-C20	d__Archaea	p__Crenarchaeota	c__Nitrososphaeria	o__Nitrososphaerales	f__Nitrosopumilaceae	g__Nitrosopelagicus	s__Nitrosopelagicus	N/A	GCA_000484935.1	95
AC-337-E14	d__Archaea	p__Crenarchaeota	c__Nitrososphaeria	o__Nitrososphaerales	f__Nitrosopumilaceae	g__Nitrosopelagicus	s__Nitrosopelagicus	N/A	GCA_000484935.1	95
AAA286-D17	d__Archaea	p__Crenarchaeota	c__Nitrososphaeria	o__Nitrososphaerales	f__Nitrosopumilaceae	g__Nitrosopelagicus	s__Nitrosopelagicus	N/A	GCA_000484935.1	95
AAA287-E17	d__Archaea	p__Crenarchaeota	c__Nitrososphaeria	o__Nitrososphaerales	f__Nitrosopumilaceae	g__Nitrosopelagicus	s__Nitrosopelagicus	N/A	GCA_000484935.1	95
AC-665-E06	d__Archaea	p__Crenarchaeota	c__Nitrososphaeria	o__Nitrososphaerales	f__Nitrosopumilaceae	g__Nitrosopelagicus	s__	0.975349	N/A	N/A
AC-312-E06	d__Archaea	p__Crenarchaeota	c__Nitrososphaeria	o__Nitrososphaerales	f__Nitrosopumilaceae	g__Nitrosopelagicus	s__	0.984708	N/A	N/A
REDSEA-S08-B1	d__Archaea	p__Crenarchaeota	c__Nitrososphaeria	o__Nitrososphaerales	f__Nitrosopumilaceae	g__Nitrosopelagicus	s__	0.979363	N/A	N/A
AC-665-L14	d__Archaea	p__Crenarchaeota	c__Nitrososphaeria	o__Nitrososphaerales	f__Nitrosopumilaceae	g__Nitrosopelagicus	s__	0.988489	N/A	N/A
AC-665-F20	d__Archaea	p__Crenarchaeota	c__Nitrososphaeria	o__Nitrososphaerales	f__Nitrosopumilaceae	g__Nitrosopelagicus	s__	0.984172	N/A	N/A
GoM-1470m-185-A05	d__Archaea	p__Crenarchaeota	c__Nitrososphaeria	o__Nitrososphaerales	f__Nitrosopumilaceae	g__Nitrosopelagicus	s__Nitrosopelagicus	N/A	GCA_000402075.1	95
AB-629-I23	d__Archaea	p__Crenarchaeota	c__Nitrososphaeria	o__Nitrososphaerales	f__Nitrosopumilaceae	g__Nitrosopelagicus	s__Nitrosopelagicus	N/A	GCA_000402075.1	95
AC-312-A11	d__Archaea	p__Crenarchaeota	c__Nitrososphaeria	o__Nitrososphaerales	f__Nitrosopumilaceae	g__Nitrosopelagicus	s__Nitrosopelagicus	N/A	GCA_000402075.1	95
AAA007-O23	d__Archaea	p__Crenarchaeota	c__Nitrososphaeria	o__Nitrososphaerales	f__Nitrosopumilaceae	g__Nitrosopelagicus	s__Nitrosopelagicus	N/A	GCA_000402075.1	95
AC-312-J09v2	d__Archaea	p__Crenarchaeota	c__Nitrososphaeria	o__Nitrososphaerales	f__Nitrosopumilaceae	g__Nitrosopelagicus	s__Nitrosopelagicus	N/A	GCA_000402075.1	95
AD-606-A17	d__Archaea	p__Crenarchaeota	c__Nitrososphaeria	o__Nitrososphaerales	f__Nitrosopumilaceae	g__Nitrosopelagicus	s__Nitrosopelagicus	N/A	GCA_000402075.1	95
AD-613-E13	d__Archaea	p__Crenarchaeota	c__Nitrososphaeria	o__Nitrososphaerales	f__Nitrosopumilaceae	g__Nitrosopelagicus	s__	0.985766	N/A	N/A
CenA	d__Archaea	p__Crenarchaeota	c__Nitrososphaeria	o__Nitrososphaerales	f__Nitrosopumilaceae	g__Cenarchaeum	s__Cenarchaeum	N/A	GCA_000200715.1	95
S14	d__Archaea	p__Crenarchaeota	c__Nitrososphaeria	o__Nitrososphaerales	f__Nitrosopumilaceae	g__Cenarchaeum	s__	0.912914	N/A	N/A
S13	d__Archaea	p__Crenarchaeota	c__Nitrososphaeria	o__Nitrososphaerales	f__Nitrosopumilaceae	g__Cenarchaeum	s__	0.915097	N/A	N/A
S15	d__Archaea	p__Crenarchaeota	c__Nitrososphaeria	o__Nitrososphaerales	f__Nitrosopumilaceae	g__Cenarchaeum	s__	0.913821	N/A	N/A
G1	d__Archaea	p__Crenarchaeota	c__Nitrososphaeria	o__Nitrososphaerales	f__Nitrosopumilaceae	g__Nitrosoarchaeum	s__Nitrosoarchaeum	N/A	GCA_002737445.1	95
MY1	d__Archaea	p__Crenarchaeota	c__Nitrososphaeria	o__Nitrososphaerales	f__Nitrosopumilaceae	g__Nitrosoarchaeum	s__Nitrosoarchaeum	N/A	GCF_000220175.1	95
BG20	d__Archaea	p__Crenarchaeota	c__Nitrososphaeria	o__Nitrososphaerales	f__Nitrosopumilaceae	g__Nitrosoarchaeum	s__Nitrosoarchaeum	N/A	GCA_000204585.1	95
BD31	d__Archaea	p__Crenarchaeota	c__Nitrososphaeria	o__Nitrososphaerales	f__Nitrosopumilaceae	g__Nitrosoarchaeum	s__Nitrosoarchaeum	N/A	GCA_000204585.1	95
SFB1	d__Archaea	p__Crenarchaeota	c__Nitrososphaeria	o__Nitrososphaerales	f__Nitrosopumilaceae	g__Nitrosoarchaeum	s__Nitrosoarchaeum	N/A	GCA_000204585.1	95
B06	d__Archaea	p__Crenarchaeota	c__Nitrososphaeria	o__Nitrososphaerales	f__Nitrosopumilaceae	g__Nitrosopumilus	s__	0.927828	N/A	N/A
D6	d__Archaea	p__Crenarchaeota	c__Nitrososphaeria	o__Nitrososphaerales	f__Nitrosopumilaceae	g__Nitrosopumilus	s__	0.955741	N/A	N/A
H13	d__Archaea	p__Crenarchaeota	c__Nitrososphaeria	o__Nitrososphaerales	f__Nitrosopumilaceae	g__Nitrosopumilus	s__	0.928874	N/A	N/A
H8	d__Archaea	p__Crenarchaeota	c__Nitrososphaeria	o__Nitrososphaerales	f__Nitrosopumilaceae	g__Nitrosopumilus	s__	0.928284	N/A	N/A
AAA282-K18	d__Archaea	p__Crenarchaeota	c__Nitrososphaeria	o__Nitrososphaerales	f__Nitrosopumilaceae	g__Nitrosopumilus	s__Nitrosopumilus	N/A	GCA_000484975.1	95
D3C	d__Archaea	p__Crenarchaeota	c__Nitrososphaeria	o__Nitrososphaerales	f__Nitrosopumilaceae	g__Nitrosopumilus	s__Nitrosopumilus	N/A	GCA_000875775.1	95
AR1	d__Archaea	p__Crenarchaeota	c__Nitrososphaeria	o__Nitrososphaerales	f__Nitrosopumilaceae	g__Nitrosopumilus	s__Nitrosopumilus	N/A	GCA_000299365.1	95
SJ	d__Archaea	p__Crenarchaeota	c__Nitrososphaeria	o__Nitrososphaerales	f__Nitrosopumilaceae	g__Nitrosopumilus	s__Nitrosopumilus	N/A	GCA_000299365.1	95
SCM1	d__Archaea	p__Crenarchaeota	c__Nitrososphaeria	o__Nitrososphaerales	f__Nitrosopumilaceae	g__Nitrosopumilus	s__Nitrosopumilus	N/A	GCA_000018465.1	95
GoM-MAG6	d__Archaea	p__Crenarchaeota	c__Nitrososphaeria	o__Nitrososphaerales	f__Nitrosopumilaceae	g__Nitrosopumilus	s__	0.991213	N/A	N/A
GoM-MAG5	d__Archaea	p__Crenarchaeota	c__Nitrososphaeria	o__Nitrososphaerales	f__Nitrosopumilaceae	g__Nitrosopumilus	s__	0.990466	N/A	N/A
GoM-MAG4	d__Archaea	p__Crenarchaeota	c__Nitrososphaeria	o__Nitrososphaerales	f__Nitrosopumilaceae	g__Nitrosopumilus	s__	0.991567	N/A	N/A
Bin72	d__Archaea	p__Crenarchaeota	c__Nitrososphaeria	o__Nitrososphaerales	f__Nitrosopumilaceae	g__Nitrosopumilus	s__	0.991589	N/A	N/A
AAA799-P11	d__Archaea	p__Crenarchaeota	c__Nitrososphaeria	o__Nitrososphaerales	f__Nitrosopumilaceae	g__Nitrosopumilus	s__Nitrosopumilus	N/A	GCA_000746685.1	95
AAA799-E16	d__Archaea	p__Crenarchaeota	c__Nitrososphaeria	o__Nitrososphaerales	f__Nitrosopumilaceae	g__Nitrosopumilus	s__Nitrosopumilus	N/A	GCA_000746785.1	95
AAA799-B03	d__Archaea	p__Crenarchaeota	c__Nitrososphaeria	o__Nitrososphaerales	f__Nitrosopumilaceae	g__Nitrosopumilus	s__Nitrosopumilus	N/A	GCA_000746785.1	95
AAA799-N04	d__Archaea	p__Crenarchaeota	c__Nitrososphaeria	o__Nitrososphaerales	f__Nitrosopumilaceae	g__Nitrosopumilus	s__Nitrosopumilus	N/A	GCA_000746765.1	95
AAA799-D11	d__Archaea	p__Crenarchaeota	c__Nitrososphaeria	o__Nitrososphaerales	f__Nitrosopumilaceae	g__Nitrosopumilus	s__Nitrosopumilus	N/A	GCA_000746765.1	95
RSA3	d__Archaea	p__Crenarchaeota	c__Nitrososphaeria	o__Nitrososphaerales	f__Nitrosopumilaceae	g__Nitrosopumilus	s__Nitrosopumilus	N/A	GCA_000746765.1	95
DDS1	d__Archaea	p__Crenarchaeota	c__Nitrososphaeria	o__Nitrososphaerales	f__Nitrosopumilaceae	g__Nitrosopumilus	s__	0.991868	N/A	N/A
NF5	d__Archaea	p__Crenarchaeota	c__Nitrososphaeria	o__Nitrososphaerales	f__Nitrosopumilaceae	g__Nitrosopumilus	s__Nitrosopumilus	N/A	GCF_000956175.1	95
Bin8	d__Archaea	p__Crenarchaeota	c__Nitrososphaeria	o__Nitrososphaerales	f__Nitrosopumilaceae	g__Nitrosopumilus	s__	0.968723	N/A	N/A
UBA526	d__Archaea	p__Crenarchaeota	c__Nitrososphaeria	o__Nitrososphaerales	f__Nitrosopumilaceae	g__Nitrosopumilus	s__Nitrosopumilus	N/A	GCA_002506665.1	95
UBA527	d__Archaea	p__Crenarchaeota	c__Nitrososphaeria	o__Nitrososphaerales	f__Nitrosopumilaceae	g__Nitrosopumilus	s__Nitrosopumilus	N/A	GCA_002506665.1	95
AR2	d__Archaea	p__Crenarchaeota	c__Nitrososphaeria	o__Nitrososphaerales	f__Nitrosopumilaceae	g__Nitrosopumilus	s__Nitrosopumilus	N/A	GCF_000299395.1	95
AD-308-B11v3	d__Archaea	p__Crenarchaeota	c__Nitrososphaeria	o__Nitrososphaerales	f__Nitrosopumilaceae	g__Nitrosopumilus	s__	0.971963	N/A	N/A
AD-311-O21	d__Archaea	p__Crenarchaeota	c__Nitrososphaeria	o__Nitrososphaerales	f__Nitrosopumilaceae	g__Nitrosopumilus	s__	0.968043	N/A	N/A
AD-305-J10v3	d__Archaea	p__Crenarchaeota	c__Nitrososphaeria	o__Nitrososphaerales	f__Nitrosopumilaceae	g__Nitrosopumilus	s__	0.972374	N/A	N/A
AD-305-F05	d__Archaea	p__Crenarchaeota	c__Nitrososphaeria	o__Nitrososphaerales	f__Nitrosopumilaceae	g__Nitrosopumilus	s__	0.972449	N/A	N/A
AD-308-D05v2	d__Archaea	p__Crenarchaeota	c__Nitrososphaeria	o__Nitrososphaerales	f__Nitrosopumilaceae	g__Nitrosopumilus	s__	0.971505	N/A	N/A
LS-AOA	d__Archaea	p__Crenarchaeota	c__Nitrososphaeria	o__Nitrososphaerales	f__Nitrosopumilaceae	g__Nitrosopumilus	s__Nitrosopumilus	N/A	GCA_001543015.1	95
AG-487-E18	d__Archaea	p__Crenarchaeota	c__Nitrososphaeria	o__Nitrososphaerales	f__Nitrosopumilaceae	g__Nitrosopumilus	s__	0.985885	N/A	N/A
BACL13	d__Archaea	p__Crenarchaeota	c__Nitrososphaeria	o__Nitrososphaerales	f__Nitrosopumilaceae	g__Nitrosopumilus	s__Nitrosopumilus	N/A	GCA_001437625.1	95
UBA241	d__Archaea	p__Crenarchaeota	c__Nitrososphaeria	o__Nitrososphaerales	f__Nitrosopumilaceae	g__Nitrosopumilus	s__Nitrosopumilus	N/A	GCA_001437625.1	95
casp-thauma1	d__Archaea	p__Crenarchaeota	c__Nitrososphaeria	o__Nitrososphaerales	f__Nitrosopumilaceae	g__Nitrosopumilus	s__Nitrosopumilus	N/A	GCA_002737455.1	95
AG-485-G10	d__Archaea	p__Crenarchaeota	c__Nitrososphaeria	o__Nitrososphaerales	f__Nitrosopumilaceae	g__Nitrosopumilus	s__	0.98163	N/A	N/A
AG-487-A10	d__Archaea	p__Crenarchaeota	c__Nitrososphaeria	o__Nitrososphaerales	f__Nitrosopumilaceae	g__Nitrosopumilus	s__	0.981485	N/A	N/A
Nsub	d__Archaea	p__Crenarchaeota	c__Nitrososphaeria	o__Nitrososphaerales	f__Nitrosopumilaceae	g__Nitrosopumilus	s__Nitrosopumilus	N/A	GCF_001541925.1	95
Bin71	d__Archaea	p__Crenarchaeota	c__Nitrososphaeria	o__Nitrososphaerales	f__Nitrosopumilaceae	g__Nitrosopumilus	s__	0.995749	N/A	N/A
GoM-MAG2	d__Archaea	p__Crenarchaeota	c__Nitrososphaeria	o__Nitrososphaerales	f__Nitrosopumilaceae	g__Nitrosopumilus	s__	0.995896	N/A	N/A
SPOT01	d__Archaea	p__Crenarchaeota	c__Nitrososphaeria	o__Nitrososphaerales	f__Nitrosopumilaceae	g__Nitrosopumilus	s__Nitrosopumilus	N/A	GCF_002156965.1	95
MED740	d__Archaea	p__Crenarchaeota	c__Nitrososphaeria	o__Nitrososphaerales	f__Nitrosopumilaceae	g__Nitrosopumilus	s__Nitrosopumilus	N/A	GCA_002690535.1	95
AG-487-C03	d__Archaea	p__Crenarchaeota	c__Nitrososphaeria	o__Nitrososphaerales	f__Nitrosopumilaceae	g__Nitrosopumilus	s__Nitrosopumilus	N/A	GCA_002690535.1	95
AG-487-L18	d__Archaea	p__Crenarchaeota	c__Nitrososphaeria	o__Nitrososphaerales	f__Nitrosopumilaceae	g__Nitrosopumilus	s__	0.998836	N/A	N/A

## Sheet: Data 4
Supplementary Data 4. Quantified mechanisms of proteome change
Branch	Duplications	Intra-phylum LGT	Losses	Originations	CopyNum	Total gains	Total losses	Phylogenetic comments	Legend:
JGIMDM2-JNZ-1-K18	4.09	23.08	284.36	0.33	619	27.5	284.36		non-Thaum
JGIMDM2-JNZ-1-N15	9.2	31.89	221.34	0.39	696	41.48	221.34		Thaum non-AOA
GMQbin-10	11.77	9.76	349.01	0.22	941	21.75	349.01		Early diversification of AOA
JZbin-10	0.5	6.7	466.6	0.14	809	7.34	466.6		AOA (except early LCAs)
JGI0000106-J15	10.42	8.91	609.9	0.16	736	19.49	609.9
JZbin-15	15.68	18.65	348.26	0.52	1013	34.85	348.26
Calsub	24.95	17.22	435.48	1.61	1195	43.78	435.48
JZbin-28	5.11	8.74	519.77	0.22	1081	14.07	519.77
AAA471-E14	4.86	6.57	707.15	0.13	542	11.56	707.15
JZbin-40	13.81	25.21	220.99	1.38	1057	40.4	220.99
JZbin-19	45.42	18.82	378.15	1.41	1136	65.65	378.15
AAA471-F17	3.93	4.36	592.53	0.12	595	8.41	592.53
OS1	13.36	9.37	332.07	0.22	870	22.95	332.07
327	174.31	12.7	17.79	298.82	1288.12	485.83	17.79
328	149.08	0	0.1	671.1	820.08	820.18	0.1
275	244.13	119	185.29	201.08	1667.04	564.21	185.29
253	216.37	62.62	442.59	30.62	1534.06	309.61	442.59
251	199.26	68.08	286.68	98.48	1746.18	365.82	286.68
205	293.54	29.47	591.44	2.63	1268.26	325.64	591.44
212	132.25	32.9	376.06	3.26	1326.41	168.41	376.06
199	382.97	57.31	607.51	7.75	1586.7	448.03	607.51
242	95.25	29.23	305.3	21.19	1586.55	145.67	305.3
169	105.53	29.32	485.98	2.17	1237.59	137.02	485.98
214	213.86	23.96	382.49	6.62	1448.5	244.44	382.49
170	70.35	10.45	350.59	0.41	1179.12	81.21	350.59
213	157.54	131.63	248.56	15.17	875.86	304.34	248.56
184	92.16	65.53	377.27	5.78	966.5	163.47	377.27
195	295.4	81.07	499.02	12.72	1249.96	389.19	499.02
202	131.94	18.45	237.98	1.8	1053.86	152.19	237.98
227	118.88	15.01	188.14	0.69	935.04	134.58	188.14
236	178.25	51.4	149.76	15.5	1139.65	245.15	149.76
237	91.18	48.83	344.34	2.27	1196.69	142.28	344.34
240	82.67	13.12	215.25	0.73	988.6	96.52	215.25
265	75.04	39.97	447.55	17.01	1044.26	132.02	447.55
266	267.04	115.72	641.24	19.06	1398.75	401.82	641.24
269	123.91	18.24	96.28	3.67	1107.33	145.82	96.28
281	99.47	64.16	463.99	35.35	1359.79	198.98	463.99
284	157.01	54.71	414.07	79.84	1057.79	291.56	414.07
291	55.83	55.75	495.38	51.04	1180.3	162.62	495.38
323	51.49	13.04	294.81	105.17	1513.06	169.7	294.81
324	90.71	17.58	213.03	118.11	1638.17	226.4	213.03
325	103.63	17.22	108.19	123.37	1624.8	244.22	108.19
DRTY-7-bin36	27.68	96.57	973.96	0.94	640	125.19	973.96
BS3	67.2	25.14	300.61	1.31	1043	93.65	300.61
BS4	4.14	10.28	459.49	0.11	805	14.53	459.49
ARK01	10.75	22.3	726.63	0.32	351	33.37	726.63
UBA164	20.58	17.28	413.73	0.22	764	38.08	413.73
DS1	199.77	13.79	223.23	1.81	1046	215.37	223.23
UBA160	2.01	4.91	498.91	0.13	562	7.05	498.91
FN1	79.2	52.6	593.17	2.62	940	134.42	593.17
UBA183	15.43	15.22	656.57	0.23	571	30.88	656.57
YP1-bin3	26.4	48.05	361.93	0.79	910	75.24	361.93
AD-613-B23	7.79	27.84	411.02	0.89	592	36.52	411.02
RBG-16-49-8	34.37	40.5	342.45	2.08	701	76.95	342.45
SAT139	6.9	42.53	373.77	0.55	734	49.98	373.77
EAC691	10.09	15.05	441.62	0.15	691	25.29	441.62
UBA57	2.43	4.79	513.88	0.06	482	7.28	513.88
SP3992	0.55	5.26	347.99	0.14	593	5.95	347.99
UBA223	0.88	8.94	262.07	0.21	683	10.03	262.07
326	163.41	25.07	153.49	165.66	1488.77	354.14	153.49	LCA Thaumarchaeota
255	301.33	113.88	500.22	28.85	1678.64	444.06	500.22
280	1052.4	63.68	266.76	353.05	4107.76	1469.13	266.76
302	363.06	76.24	701.43	99.78	2743.04	539.08	701.43	LCA of o_Nitrosocaldales
305	653.63	74.38	177.06	426.63	2905.39	1154.64	177.06	LCA of o_Nitrososphaerales
320	290.4	52.26	415.5	213.35	2068.32	556.01	415.5	LCA of o_Nitrosopumilales
321	129.52	27.69	145.86	181.66	1927.81	338.87	145.86
322	176.62	22.77	297.51	319.86	1734.8	519.25	297.51	LCA of c_Nitrososphaeria
165	38.89	9.34	639.84	0.35	1514.28	48.58	639.84
166	351.28	41.32	456.17	5.48	1671.43	398.08	456.17
167	152.42	64.09	858.05	1.61	1801.49	218.12	858.05
168	30.1	33.39	607.05	0.84	1717.85	64.33	607.05
171	140.84	24.84	831.83	0.74	2638.55	166.42	831.83
172	214.44	38.24	272.62	2.25	3303.96	254.93	272.62
173	39.26	45.08	1369.49	1.02	1490.74	85.36	1369.49
174	31.51	39.73	429.05	0.54	896.45	71.78	429.05
175	134.9	50.05	338.77	1.97	2260.57	186.92	338.77
176	61.8	45.18	507.19	0.8	1714.91	107.78	507.19
177	170.76	67.45	1013.08	3.86	2114.32	242.07	1013.08
178	43.22	39.01	218.71	1.27	1264.3	83.5	218.71
179	227.93	56.32	179.53	3.88	2412.42	288.13	179.53
180	80.77	21.57	719.49	0.68	1743.53	103.02	719.49
181	113.72	32.81	249.21	1.59	2360	148.12	249.21
182	474.21	41.39	101.1	3.23	2461.09	518.83	101.1
183	18.25	19.83	1228.93	0.33	1250.9	38.41	1228.93
185	137.17	55.75	128.93	1.73	1399.51	194.65	128.93
186	19.4	19.3	902.21	0.51	1224.03	39.21	902.21
187	55.25	96.4	517.9	2.41	980.61	154.06	517.9
188	26.19	14.64	444.73	0.39	1440.39	41.22	444.73
189	318.95	45.7	935.8	1.84	2289.13	366.49	935.8
190	395.57	48.86	937.51	3.15	2148.15	447.58	937.51
191	295.35	26.64	363.22	2.66	1545.51	324.65	363.22
192	310.16	36.31	416.2	1.09	1736.96	347.56	416.2
193	403.12	27.61	886.71	1.9	2402.88	432.63	886.71
194	565.81	58.43	889.97	5.01	2856.96	629.25	889.97
196	915.81	47.78	924.61	21.52	3816.51	985.11	924.61	LCA f_NS-gamma
197	251.68	29.15	676.62	1.49	1742.78	282.32	676.62
198	151.57	19.1	871.17	0.88	1786.2	171.55	871.17
200	457.98	104.71	781.87	5.84	2638.08	568.53	781.87
201	593.7	142.17	1596.14	4.77	2386.29	740.64	1596.14
203	797.75	107.72	710.07	16.54	2954.98	922.01	710.07
204	585.39	24.89	1529.92	1.09	3471.95	611.37	1529.92
206	66.05	94.26	114.83	1.42	1253.72	161.73	114.83
207	17.09	26.28	602.85	0.33	1114.6	43.7	602.85
208	223.96	26.42	522.44	1.4	2485.82	251.78	522.44
209	409.78	30.7	567.44	1.89	2756.48	442.37	567.44
210	244.84	19.28	387.28	0.46	1461.38	264.58	387.28
211	294.11	76.36	330.97	11.38	1729.52	381.85	330.97
215	111.61	15.24	409.31	0.48	1843.9	127.33	409.31
216	533.46	99.8	316.79	11.63	3117.68	644.89	316.79
217	748.58	35.63	1460.86	8.53	3722.38	792.74	1460.86
218	438.02	68.85	470.9	4.26	2858.44	511.13	470.9
219	117.41	32.44	842.01	1.06	2574.17	150.91	842.01
220	386.79	57.62	611.69	3.15	2137.08	447.56	611.69
221	49.7	25.93	1038.24	0.63	1673.75	76.26	1038.24
222	15.88	12.81	523.21	0.51	1452.31	29.2	523.21
223	145.96	18.41	207.77	2.17	1437.09	166.54	207.77
224	357	29.03	431.41	20.01	1478.32	406.04	431.41
225	243.58	55.96	740.56	8.12	1245.74	307.66	740.56
226	686.63	58	621.79	4.24	2881.55	748.87	621.79
228	303.87	26.19	506.04	0.65	2125.88	330.71	506.04
229	553.09	44.42	1961.48	19.89	2521.63	617.4	1961.48
230	322.16	22.17	2018.28	0.61	3822.97	344.94	2018.28
231	250.83	24.93	472.38	1.16	2438.71	276.92	472.38
232	832.23	39.69	743.48	15.51	5496.31	887.43	743.48
233	294.27	21.85	369.08	2.32	2634.17	318.44	369.08
234	698.35	64.52	1588.6	26.33	3756.01	789.2	1588.6
235	2166.58	71.51	1572.06	130.92	5352.36	2369.01	1572.06	LCA f_NS-beta
238	72.76	11.58	419.23	0.33	2105.54	84.67	419.23
239	243.68	54.37	912.67	7.76	1512.4	305.81	912.67
241	121.67	41.21	497.74	1.41	2441.42	164.29	497.74
243	507.89	36.97	280.99	2.89	3321.65	547.75	280.99
244	317.87	47.25	477.91	2.33	2774.87	367.45	477.91
245	525.51	64.3	68.53	7.46	2885.33	597.27	68.53
246	341.76	56.87	58.25	5.21	2303.82	403.84	58.25
247	336.17	30.36	721.08	4.47	2043.36	371	721.08
248	84.86	67.73	84.16	5.59	1333.79	158.18	84.16
249	340.99	110.37	1500.46	26.97	1584.08	478.33	1500.46
250	189.21	52.72	636.31	1.28	1805.6	243.21	636.31
252	1530.38	64.71	1201.34	131.04	4390.5	1726.13	1201.34	LCA g_Nitrosocosmicus
254	54.65	76.05	405.57	1.14	1206.82	131.84	405.57
256	893.07	187.41	803.47	24.52	2789.58	1105	803.47
257	1009.88	175.06	727.78	37.07	2818.21	1222.01	727.78	LCA f_Nitrosotenuaceae
258	580.11	69.37	409.66	5.26	3265.27	654.74	409.66
259	507.04	36.16	332.96	3.94	2301.21	547.14	332.96
260	82.58	16.62	789.17	0.56	1946.32	99.76	789.17
261	197.49	79.32	1073.4	39.2	1503.69	316.01	1073.4
262	636.61	76.4	671.38	95.42	3865.71	808.43	671.38
263	771.11	41.49	1894.83	38.38	2684.81	850.98	1894.83
264	859.33	78.38	599.93	109.87	4555.41	1047.58	599.93
267	282.43	11.1	137.3	0.89	2440.1	294.42	137.3
268	251.97	119.82	1021.28	17.13	2119.26	388.92	1021.28
270	708.66	62.77	195.32	8.06	3054.89	779.49	195.32
271	360.11	51.13	24.24	5.17	2356.59	416.41	24.24
272	499.76	56.19	142.83	6.63	1958.23	562.58	142.83
273	169.84	44.76	578.31	5.53	2393.44	220.13	578.31
274	68.59	56.28	254.74	6.56	1259.77	131.43	254.74
276	1336.65	159.75	619.23	74.7	3020.19	1571.1	619.23	LCA f_Nitrosotaleaceae
277	127.42	16.71	212.06	2.7	2087.03	146.83	212.06
278	191.8	14.08	163.75	0.94	2635.73	206.82	163.75
279	295.46	48.66	759.03	35.81	3728.66	379.93	759.03
282	608.35	11.41	791.49	2.31	2282.98	622.07	791.49
283	327.38	58.25	741.44	7.65	2751.62	393.28	741.44
285	412.48	67.03	775.31	12.05	2470.72	491.56	775.31
286	360.6	47.65	55.9	4.32	1964.42	412.57	55.9
287	179.61	66.63	181.49	7.09	1538.48	253.33	181.49
288	157.56	19.43	225.55	2.12	2152.26	179.11	225.55
289	363.88	16.08	72.94	1.28	2592.66	381.24	72.94
290	184.35	23.29	267.99	9.41	2452.4	217.05	267.99
292	347.6	49.1	507.41	13.76	2754.47	410.46	507.41
293	203.1	35.66	238.36	3.17	1607.75	241.93	238.36
294	93.68	59.2	296.69	6.27	1466.64	159.15	296.69
295	365.17	34.25	643.75	24.13	2198.7	423.55	643.75
296	826.13	28.4	109.97	3.6	2284.36	858.13	109.97
297	144.82	26.01	426.83	16.3	2503.34	187.13	426.83
298	642.81	87.99	1023.62	22.91	2851.42	753.71	1023.62
299	119.69	26.2	82.98	7.82	1604.18	153.71	82.98
300	194.31	53.69	953.92	25.04	2418.9	273.04	953.92
301	315.63	91.48	322.19	21.37	1536.2	428.48	322.19
303	92.33	25.59	74.77	9.75	1533.45	127.67	74.77
304	164.48	25.97	345.49	13.03	3099.78	203.48	345.49
306	208.35	28.11	154.58	15.59	1480.55	252.05	154.58
307	337.31	46.71	285.85	22.29	3241.79	406.31	285.85
308	73.83	20.3	72.92	17.42	1383.08	111.55	72.92
309	286.34	31.18	74.87	50.4	3121.33	367.92	74.87
310	70.06	16.28	40.44	14.47	1344.45	100.81	40.44
311	333.46	33.83	187.42	42.2	2828.28	409.49	187.42
312	108.26	22.35	293.89	17.45	1284.08	148.06	293.89
313	251.82	29.2	196.08	33.22	2606.21	314.24	196.08
314	39.38	21.56	462.9	8.13	1429.91	69.07	462.9
315	305.08	58.43	239.49	102.95	2488.05	466.46	239.49
316	44.37	27.71	592.81	7.01	1823.74	79.09	592.81
317	154.62	40.4	329.35	57.95	2261.08	252.97	329.35
318	181.3	12.15	215.15	35.18	2337.46	228.63	215.15
319	340.64	25.83	204.2	93.39	2323.98	459.86	204.2
13-1-40CM-48-12	2.69	4.43	832.46	0.06	689	7.18	832.46
3F	0.95	9.01	536.53	0.14	1145	10.1	536.53
AAA007-O23	11.26	29.55	811.82	0.52	1031	41.33	811.82
AAA282-K18	9.8	113.3	2041.64	0.26	910	123.36	2041.64
AAA286-D17	6.15	21.12	855.35	0.23	890	27.5	855.35
AAA287-E17	5.52	19.59	867.21	0.25	876	25.36	867.21
AAA799-B03	3.49	18.69	2455.06	0.23	889	22.41	2455.06
AAA799-D11	2.47	7.45	1403.58	0.11	1245	10.03	1403.58
AAA799-E16	2.83	10.16	1767.13	0.25	1301	13.24	1767.13
AAA799-N04	4.67	10.87	2115.68	0.18	1204	15.72	2115.68
AAA799-O18	4.3	34.68	799.88	0.13	499	39.11	799.88
AAA799-P11	7.65	42.76	1536.42	0.29	985	50.7	1536.42
AB-629-I23	9.05	42.14	552.41	0.48	990	51.67	552.41
AB-633-I03	3.2	18.72	1553.89	0.15	772	22.07	1553.89
AC-312-A11	2.81	12.04	894.83	0.24	611	15.09	894.83
AC-312-C19v2	3.22	34.89	362.9	0.34	572	38.45	362.9
AC-312-E06	5.48	52.61	1469.84	0.33	553	58.42	1469.84
AC-312-E17	3.6	71.69	771.74	0.37	588	75.66	771.74
AC-312-F15	3.41	43.06	787.54	0.28	593	46.75	787.54
AC-312-G04	3.05	29.9	835.86	0.09	404	33.04	835.86
AC-312-J09v2	10.88	25.63	817.34	0.34	1021	36.85	817.34
AC-312-M21v2	36.16	24.12	408.95	0.22	548	60.5	408.95
AC-337-E14	8.32	27.52	1272.77	0.36	1024	36.2	1272.77
AC-665-E06	1.36	47.57	1225.86	0.18	431	49.11	1225.86
AC-665-F20	10.33	28.59	757.05	0.22	997	39.14	757.05
AC-665-L14	8.48	31.91	1259.03	0.32	896	40.71	1259.03
AC-728-E05	4	29.97	466.64	0.37	832	34.34	466.64
AC-738-L21	6.24	63.51	1003.58	0.19	533	69.94	1003.58
AD-103-C20	5.44	18.74	1635.5	0.9	802	25.08	1635.5
AD-117-G06	5.91	63.95	1048.74	0.43	555	70.29	1048.74
AD-259-M03	8.55	31.12	1390.14	0.24	608	39.91	1390.14
AD-305-F05	3.24	14.29	621.34	0.28	1140	17.81	621.34
AD-305-J10v3	6.41	28.3	1300.48	0.77	1095	35.48	1300.48
AD-308-B11v3	4.34	21.24	1347.15	0.21	722	25.79	1347.15
AD-308-D05v2	3.19	11.74	809.64	0.18	949	15.11	809.64
AD-311-O21	3.86	37.77	1447.21	0.49	1056	42.12	1447.21
AD-606-A17	6.48	21.46	469.08	0.24	810	28.18	469.08
AD-613-E13	3.95	8.8	783.82	0.17	480	12.92	783.82
AD-613-O15	3.72	25.67	681.03	0.13	748	29.52	681.03
AG-485-G10	6.61	26.55	377.6	0.41	880	33.57	377.6
AG-485-G20	1.4	15.47	532.62	0.14	465	17.01	532.62
AG-487-A10	2.54	9.89	719.73	0.27	517	12.7	719.73
AG-487-C03	2.34	8.94	736.91	0.24	715	11.52	736.91
AG-487-E18	2.11	32.85	1100.68	0.12	740	35.08	1100.68
AG-487-L18	2.91	12.68	578.06	0.08	878	15.67	578.06
AQ6f	7.71	21.25	856.49	0.4	1462	29.36	856.49
AR1	3.9	7.39	663.61	0.17	1496	11.46	663.61
AR2	26.77	85.42	978.58	0.95	1528	113.14	978.58
B06	8.1	12.3	416.16	0.25	1150	20.65	416.16
BACL13	4.56	8.31	536.91	0.08	1213	12.95	536.91
BD31	2.4	7.61	818.16	0.27	1595	10.28	818.16
BG20	22.74	27.07	1334.14	0.37	1573	50.18	1334.14
Bin19	228.69	22.83	1167.97	2.94	2903	254.46	1167.97
Bin71	10.65	19.44	629.91	1.04	1144	31.13	629.91
Bin72	5.9	8.39	847.8	0.31	953	14.6	847.8
Bin8	193.27	78.8	863.41	8.08	1536	280.15	863.41
casp-thauma1	3.2	28.29	1149.99	0.24	1034	31.73	1149.99
CenA	184.76	59.71	483.99	15.83	1280	260.3	483.99
CN25	7.62	70.47	472.25	0.96	1143	79.05	472.25
CSP1-1	21.4	102.4	760.16	0.62	1188	124.42	760.16
D3C	20.19	46.9	1150.57	1.4	1556	68.49	1150.57
D6	3.21	8.59	539.5	0.19	1018	11.99	539.5
DDS1	29.12	39.41	697.51	0.69	1758	69.22	697.51
EN76	24.01	24.56	1010.93	0.38	1993	48.95	1010.93
G1	3.5	21.25	1682.46	0.13	1132	24.88	1682.46
G61	61.66	11.91	1291.77	0.25	2254	73.82	1291.77
Ga9-2	238.21	98.29	549.7	6.8	2246	343.3	549.7
GoM-1470m-185-A05	6.98	20.13	885.19	0.17	857	27.28	885.19
GoM-1470m-185-E01	14.51	58.17	880.87	0.71	731	73.39	880.87
GoM-1470m-185-F01	2.64	18.72	588.95	0.29	697	21.65	588.95
GoM-375m-188-E10	10.38	90.33	425.05	0.62	930	101.33	425.05
GoM-MAG1	7.25	41.42	372.67	0.4	791	49.07	372.67
GoM-MAG2	3.86	7.19	641.94	0.11	1112	11.16	641.94
GoM-MAG4	5.75	9.5	598.62	0.17	1203	15.42	598.62
GoM-MAG5	9.78	9.84	1298.56	0.12	1207	19.74	1298.56
GoM-MAG6	4.51	12.97	1615.17	0.21	1159	17.69	1615.17
H13	3.28	7.67	455.54	0.21	1017	11.16	455.54
H8	1.88	7.93	420.42	0.23	1051	10.04	420.42
J079	8.63	22.02	944.54	0.37	816	31.02	944.54
LS-AOA	63.62	174.15	1203.12	3.45	1457	241.22	1203.12
MED740	15.39	9.59	924.08	0.2	945	25.18	924.08
MY1	18.19	34.34	1719.57	0.36	1451	52.89	1719.57
MY2	23.79	44.52	1413.57	1.05	1474	69.36	1413.57
MY3	93.2	12.68	1357.6	0.34	2471	106.22	1357.6
N4	11.19	20.57	1489.43	0.23	1401	31.99	1489.43
NCS	60.44	36.01	1770.35	2.63	1594	99.08	1770.35
Nd1	8.6	17.38	1174.35	0.2	1426	26.18	1174.35
Nd2	8.09	26.13	1685.73	0.32	1369	34.54	1685.73
NF5	15.77	33.57	824.75	1.12	1612	50.46	824.75
Nfr-C13	124.29	9.77	1532.8	0.79	2074	134.85	1532.8
Nsub	11.64	30.36	913.66	0.58	1266	42.58	913.66
REDSEA-S08-B1	15.31	66.44	1863.74	0.4	575	82.15	1863.74
REDSEA-S19-B12N3	7.2	10.18	1153.83	0.13	810	17.51	1153.83
REDSEA-S25-B3	8.16	58.82	1472.42	0.08	879	67.06	1472.42
REDSEA-S27-B13N2	50.17	146.35	233.9	2.77	946	199.29	233.9
REDSEA-S31-B2	2.62	13.58	1644.04	0.18	965	16.38	1644.04
REDSEA-S32-B2	2.23	4.46	710.37	0.08	411	6.77	710.37
REDSEA-S37-B6	8.56	8.17	834.58	0.1	856	16.83	834.58
REDSEA-S43-B1	10.64	9.31	490.45	0.19	982	20.14	490.45
RS351	4.17	5.72	981.35	0.15	481	10.04	981.35
RSA3	5.83	9.09	960.73	0.26	1693	15.18	960.73
S13	7.25	9.7	449.16	0.12	1005	17.07	449.16
S14	6.24	6.27	592.93	0.1	898	12.61	592.93
S15	21.44	7.86	588.03	0.64	879	29.94	588.03
SAT1	5.73	15.99	929.25	0.4	1382	22.12	929.25
SAT137	9.67	20.77	402.52	0.34	874	30.78	402.52
SbT1	6.23	12.06	1285.82	0.36	1307	18.65	1285.82
SCM1	13.36	52.81	1494.55	0.83	1454	67	1494.55
SCU2	0.73	6.61	549.91	0.14	1129	7.48	549.91
SFB1	2.61	8.04	839.67	0.14	1574	10.79	839.67
SJ	4.33	8.67	679.37	0.22	1482	13.22	679.37
SPOT01	5.53	34.69	862.43	0.33	1304	40.55	862.43
SR1	39.35	36.76	860.94	0.85	2171	76.96	860.94
TH1173	62.45	17.42	1523.45	0.2	2279	80.07	1523.45
TH1177	150.21	19.88	892.85	1.13	1800	171.22	892.85
TH1917	79.76	13.39	1496.35	0.23	2420	93.38	1496.35
TH1920	18.61	8.14	1107.56	0.1	1358	26.85	1107.56
TH4187	115.38	28.49	1312.91	0.23	1516	144.1	1312.91
TH526	419.06	29.59	2438.23	5.27	3512	453.92	2438.23
TH5888	16.79	6.77	1689.87	0.14	968	23.7	1689.87
TH5893	64.94	22.96	2478	2.09	1368	89.99	2478
TH5894	56.82	13.04	1028.84	0.35	1563	70.21	1028.84
TH5895	228.29	29.17	2964.29	1.47	2647	258.93	2964.29
TH5896	27.38	9.97	1853.37	0.05	2007	37.4	1853.37
TH703	30.7	11.57	982.17	0.19	1499	42.46	982.17
UBA210	32.69	39.53	1347.01	0.45	1229	72.67	1347.01
UBA213	14.73	12.84	403.85	1.54	871	29.11	403.85
UBA216	6.75	10.3	1263.35	0.2	1194	17.25	1263.35
UBA217	6.91	8.63	1049.2	0.12	1072	15.66	1049.2
UBA239	7.68	10.63	427.85	0.26	1105	18.57	427.85
UBA240	8.59	12.38	1346.07	0.12	958	21.09	1346.07
UBA241	1.22	12.55	593.03	0.3	1158	14.07	593.03
UBA348	43.92	15.87	1754.71	0.41	2122	60.2	1754.71
UBA526	5.85	21.51	425	0.24	1115	27.6	425
UBA527	3.3	8.85	624.76	0.21	900	12.36	624.76

## Sheet: Data 5
Supplementary Data 5. arCOG copy number gain at duplication hotspots
Copy number increase	arCOG	Category	Gene name	Desc.	Duplications
235 - NS-beta LCA					2167
19	arCOG04362	K	-	Transcriptional regulator, contains HTH domain
19	arCOG02391	T	-	CheY-like receiver
12	arCOG01760	K	NusA	Transcription elongation factor
9	arCOG00972	H	NadR	Nicotinamide mononucleotide adenylyltransferase
8	arCOG01337	C	SucC	Succinyl-CoA synthetase, beta subunit
7	arCOG01245	X	XerC	XerD/XerC family integrase
7	arCOG02305	E	GlnK	Nitrogen regulatory protein PII
6	arCOG04958	S	-	Uncharacterized protein
6	arCOG04270	K	TFA1	Transcription initiation factor IIE, alpha subunit
6	arCOG08750	S	-	Membrane associated Zn finger protein
6	arCOG00516	V	NimA	Nitroimidazol reductase NimA or a related FMN-containing flavoprotein, pyridoxamine 5'-phosphate oxidase superfamily
5	arCOG01953	P	KefB	Kef-type K+ transport system, membrane component
5	arCOG01242	X	XerC	XerD/XerC family integrase
5	arCOG02053	T	UspA	Nucleotide-binding protein, UspA family
5	arCOG02833	O	DegQ	Serine protease Do (heat-shock protein)
4	arCOG04694	L	UvrA	Excinuclease ABC subunit A, ATPase
4	arCOG00666	M	GCD1	N-acetylglucosamine-1-phosphate uridyltransferase
4	arCOG11616	E	-	Peptidase family M23
4	arCOG02410	C	-	Coenzyme F420-dependent N5,N10-methylene tetrahydromethanopterin reductase or related flavin-dependent oxidoreductase
3	arCOG00894	M	-	Glycosyl transferase family 2
3	arCOG00130	G	-	MFS family permease
3	arCOG08760	S	-	Uncharacterized protein
3	arCOG11894	S	-	Uncharacterized protein
3	arCOG01833	O	IbpA	Molecular chaperone (HSP20 family)
3	arCOG02398	C	CcdA	Cytochrome c biogenesis protein
3	arCOG08684	R	-	Roadblock/LC7 domain superfamily protein
3	arCOG08689	S	-	Uncharacterized protein
3	arCOG04692	R	Gph	HAD superfamily hydrolase
3	arCOG01414	M	RfaG	Glycosyltransferase
3	arCOG01257	O	GroEL	Chaperonin GroEL, HSP60 family
3	arCOG00608	K	-	Predicted transcriptional regulator with C-terminal CBS domains
3	arCOG07802	R	-	Predicted flavin-nucleotide-binding protein
3	arCOG00252	M	WecC	UDP-N-acetyl-D-mannosaminuronate dehydrogenase
3	arCOG00938	R	-	Radical SAM superfamily enzyme
3	arCOG01792	Q	-	SAM-dependent methyltransferase
3	arCOG10678	S	-	Metal-binding membrane protein
3	arCOG04425	T	Wzb	Protein-tyrosine-phosphatase
2	arCOG02611	K	-	Predicted transcriptional regulator, containd two HTH domains
2	arCOG04330	P	FTR1	High-affinity Fe2+/Pb2+ permease
2	arCOG01715	O	SufB	Cysteine desulfurase activator SufB
2	arCOG01554	C	NuoB	F420H2 dehydrogenase subunit, related to NADH ubiquinone oxidoreductase 20 kD subunit
2	arCOG00543	R	-	Predicted metal-dependent RNase, consists of a metallo-beta-lactamase domain and an RNA-binding KH domain
2	arCOG03402	H	MtbC1	Methanogenic corrinoid protein MtbC1
2	arCOG01347	L	CDC9	ATP-dependent DNA ligase
2	arCOG04758	E	PepF	Oligoendopeptidase F
2	arCOG01995	R	SpoIIM	Uncharacterized membrane protein, a component of a putative membrane remodelling system
2	arCOG00576	P	-	Predicted divalent heavy-metal cations transporter
2	arCOG00853	C	SfcA	Malic enzyme
2	arCOG01259	I	FabG	Short-chain alcohol dehydrogenase
2	arCOG08670	C	-	Electron transfer protein DM13
2	arCOG00487	J	ArgS	Arginyl-tRNA synthetase
2	arCOG00872	L	MPH1	ERCC4-like helicase
2	arCOG01891	F	Tmk	Thymidylate kinase
208-NS-2 LCA					1052
11	arCOG00144	G	-	MFS family permease
8	arCOG00516	V	NimA	Nitroimidazol reductase NimA or a related FMN-containing flavoprotein, pyridoxamine 5'-phosphate oxidase superfamily
8	arCOG02410	C	-	Coenzyme F420-dependent N5,N10-methylene tetrahydromethanopterin reductase or related flavin-dependent oxidoreductase
7	arCOG01067	C	Ndh	NADH dehydrogenase, FAD-containing subunit
6	arCOG07550	R	-	Alpha/beta superfamily hydrolase
4	arCOG00702	O	AprE	Subtilisin-like serine protease
4	arCOG04239	J	RpsD	Ribosomal protein S4 or related protein
4	arCOG02833	O	DegQ	Serine protease Do (heat-shock protein)
4	arCOG07810	T	CyaA	Adenylate cyclase, family 3
4	arCOG06847	R	-	Alpha/beta superfamily hydrolase
4	arCOG08750	S	-	Membrane associated Zn finger protein
4	arCOG00678	J	Rrp4	Exosome complex RNA-binding protein Rrp4, contains S1 and KH domains
3	arCOG04262	H	-	Phosphopantothenate synthetase
3	arCOG01833	O	IbpA	Molecular chaperone (HSP20 family)
3	arCOG05022	S	-	Uncharacterized protein, contains PQ loop repeat
3	arCOG01242	X	XerC	XerD/XerC family integrase
3	arCOG10350	E	-	Kazal-type serine protease inhibitor
3	arCOG03932	K	-	Icl-like HTH and PAS domain
3	arCOG01455	R	AdhP	Zn-dependent alcohol dehydrogenase
3	arCOG04946	R	-	Predicted enzyme related to lactoylglutathione lyase
3	arCOG01792	Q	-	SAM-dependent methyltransferase
3	arCOG01390	M	-	Glycosyl transferase family 2
3	arCOG03914	Q	SufI	Multicopper oxidase
3	arCOG08023	R	-	Protein implicated in RNA metabolism, contains two Zn-ribbon domain and PRC barrel domain
3	arCOG06790	S	-	Zn finger protein, UBP-type
3	arCOG01943	Q	PncA	Amidase related to nicotinamidase
3	arCOG02019	P	SseA	Rhodanese-related sulfurtransferase
3	arCOG00041	R	-	Predicted phosphoribosyltransferase
3	arCOG01340	C	-	Acyl-CoA synthetase (NDP forming)
3	arCOG01999	G	-	Pyruvate oxidase
3	arCOG06027	S	-	Uncharacterized protein, DUF488 family
2	arCOG01648	R	MhpC	Alpha/beta superfamily hydrolase
2	arCOG02705	I	-	Acetyl-CoA carboxylase, carboxyltransferase component
2	arCOG02021	P	PspE	Rhodanese-related sulfurtransferase
2	arCOG01414	M	RfaG	Glycosyltransferase
2	arCOG12283	S	-	Uncharacterized membrane protein
2	arCOG00115	L	-	DNA modification methylase
2	arCOG00439	L	MCM2	Predicted ATPase involved in replication control, Cdc46/Mcm family
2	arCOG00130	G	-	MFS family permease
2	arCOG03562	O	TrxA	Thiol-disulfide isomerase or thioredoxin
2	arCOG14067	S	-	Uncharacterized membrane protein
2	arCOG01657	R	MhpC	Alpha/beta superfamily hydrolase
252 -Nitrosocosmicus LCA					1530
11	arCOG00972	H	NadR	Nicotinamide mononucleotide adenylyltransferase
8	arCOG01891	F	Tmk	Thymidylate kinase
7	arCOG04548	C	-	Ferredoxin
7	arCOG02134	X	-	Transposase
5	arCOG04958	S	-	Uncharacterized protein
4	arCOG02708	E	GloA	Lactoylglutathione lyase or related enzyme
3	arCOG01953	P	KefB	Kef-type K+ transport system, membrane component
3	arCOG10456	S	-	Uncharacterized protein
3	arCOG02595	T	-	CheY-like receiver
3	arCOG10523	S	-	Uncharacterized protein
2	arCOG03101	E	GloA	Lactoylglutathione lyase or related enzyme
2	arCOG01792	Q	-	SAM-dependent methyltransferase
2	arCOG00666	M	GCD1	N-acetylglucosamine-1-phosphate uridyltransferase
2	arCOG01849	R	PaaY	Isoleucine patch superfamily protein
2	arCOG03402	H	MtbC1	Methanogenic corrinoid protein MtbC1
2	arCOG04936	M	-	Glycosyl transferase family 2
2	arCOG00238	P	ArsB	Na+/H+ antiporter NhaD or related arsenite permease
2	arCOG04967	T	-	PII-like signaling protein
2	arCOG02191	R	-	Predicted Na+-dependent transporter
276 - Nitrosotalea LCA					1337
18	arCOG12810	S	-	Spherulation-specific family 4 protein
11	arCOG01055	K	-	Transcriptional regulator, contains HTH domain
6	arCOG08231	S	-	Periplasmic protein with immunoglobin-like fold
6	arCOG08805	V	-	CopG/RHH family DNA binding protein
5	arCOG05400	S	-	Protein containing potental lipid transfer domain, START superfamily
5	arCOG01458	C	Qor	NADPH quinone reductase or related Zn-dependent oxidoreductase
4	arCOG08684	R	-	Roadblock/LC7 domain superfamily protein
4	arCOG08757	S	-	Uncharacterized protein
3	arCOG00487	J	ArgS	Arginyl-tRNA synthetase
3	arCOG00576	P	-	Predicted divalent heavy-metal cations transporter
3	arCOG01257	O	GroEL	Chaperonin GroEL, HSP60 family
3	arCOG02019	P	SseA	Rhodanese-related sulfurtransferase
3	arCOG03116	S	-	Uncharacterized membrane protein
3	arCOG03065	K	ArsR	Transcriptional regulator containing HTH domain, ArsR family
3	arCOG01320	H	RibB	3,4-dihydroxy-2-butanone 4-phosphate synthase
3	arCOG00118	M	WecE	Predicted pyridoxal phosphate-dependent enzyme apparently involved in regulation of cell wall biogenesis
3	arCOG00318	P	PhoU	Phosphate uptake regulator
3	arCOG00647	H	CobJ	Precorrin-3B methylase
3	arCOG01594	E	CarB	Carbamoylphosphate synthase large subunit
3	arCOG02969	E	PepN	Aminopeptidase N
3	arCOG02595	T	OmpR	REC domain
3	arCOG07810	T	CyaA	Adenylate cyclase, family 3
2	arCOG11395	S	-	Uncharacterized protein
2	arCOG04290	R	-	PIN-domain and Zn ribbon
2	arCOG01340	C	-	Acyl-CoA synthetase (NDP forming)
2	arCOG01700	E	SpeB	Arginase family enzyme
2	arCOG00144	G	-	MFS family permease
2	arCOG01720	C	QcrA	Rieske Fe-S protein
2	arCOG01829	N	FlaB	Archaeal flagellins
2	arCOG02230	E	LeuD	3-isopropylmalate dehydratase small subunit
2	arCOG00291	C	NapF	Ferredoxin
2	arCOG04362	K	-	Transcriptional regulator, contains HTH domain
2	arCOG01455	R	AdhP	Zn-dependent alcohol dehydrogenase
2	arCOG04425	T	Wzb	Protein-tyrosine-phosphatase
2	arCOG00971	O	PRE1	20S proteasome, alpha subunit
2	arCOG01580	K	-	DNA-binding transcriptional regulator, Lrp family
2	arCOG08714	S	-	Uncharacterized membrane protein
2	arCOG02741	H	ThiC	Thiamine biosynthesis protein ThiC
2	arCOG12283	S	-	Uncharacterized membrane protein
2	arCOG01189	R	AarF	Predicted unusual protein kinase
2	arCOG04715	S	-	Uncharacterized secereted protein, contains kinase-interacting SIMPL domain
2	arCOG08691	S	-	Uncharacterized protein
2	arCOG03788	V	-	LEA14-like dessication related protein
2	arCOG04490	E	PdaD	Pyruvoyl-dependent arginine decarboxylase (PvlArgDC)
2	arCOG03562	O	TrxA	Thiol-disulfide isomerase or thioredoxin
2	arCOG03962	S	-	Uncharacterized protein with SCP/PR1 domains
2	arCOG08705	R	-	Large extracellular alpha-helical protein
2	arCOG00057	M	GlmS	Glucosamine 6-phosphate synthetase
2	arCOG01891	F	Tmk	Thymidylate kinase
2	arCOG01357	C	-	Radical SAM superfamily enzyme
2	arCOG08699	C	-	Methane monooxygenase/Ammonia monooxygenase, subunit C
257 - Nitrosotenuis LCA					1010
5	arCOG01759	L	-	Bifunctional nuclease, with DNase and RNase activity
4	arCOG08231	S	-	Periplasmic protein with immunoglobin-like fold
4	arCOG04330	P	FTR1	High-affinity Fe2+/Pb2+ permease
3	arCOG01829	N	FlaB	Archaeal flagellins
3	arCOG06717	S	-	Uncharacterized protein
3	arCOG11395	S	-	Uncharacterized protein
3	arCOG08742	S	-	Uncharacterized protein, containing cysteine-rich C-terminal cluster
3	arCOG01824	N	FlaF	Archaellum protein F, flagellin of FlaG/FlaF family
3	arCOG02595	T	OmpR	REC domain
3	arCOG00118	M	WecE	Predicted pyridoxal phosphate-dependent enzyme apparently involved in regulation of cell wall biogenesis
3	arCOG01257	O	GroEL	Chaperonin GroEL, HSP60 family
2	arCOG02391	T	CheY	Rec domain
2	arCOG02079	N	-	S-layer protein, possibly associated with type IV pili like system
2	arCOG08752	S	-	Uncharacterized protein
2	arCOG03067	K	ArsR	Transcriptional regulator containing HTH domain, ArsR family
2	arCOG04694	L	UvrA	Excinuclease ABC subunit A, ATPase
2	arCOG02815	O	-	Conserved domain frequently associated with peptide methionine sulfoxide reductase
2	arCOG02395	N	CheW	Chemotaxis signal transduction protein
2	arCOG08723	S	-	Uncharacterized protein
2	arCOG01700	E	SpeB	Arginase family enzyme
2	arCOG00566	M	ArnT	Glycosyltransferase of PMT family
2	arCOG11530	S	-	Uncharacterized protein

## Sheet: Data 6
Supplementary Data 6. arCOG copy number loss at duplication hotspots
Copy number decrease	arCOG	Category	Gene name	Desc.	Duplications
235 - NS-beta LCA					2167
7	arCOG01067	C	Ndh	NADH_dehydrogenase,_FAD-containing_subunit
5	arCOG04946	R	-	Predicted_enzyme_related_to_lactoylglutathione_lyase
4	arCOG00041	R	-	Predicted_phosphoribosyltransferase
3	arCOG04548	C	-	Ferredoxin
3	arCOG00698	E	UreC	Urea_amidohydrolase_(urease)_alpha_subunit
3	arCOG00899	M	AglD2	Predicted_flippase
3	arCOG01390	M	-	Glycosyl_transferase_family_2
3	arCOG01171	T	RAD55	RecA-superfamily_ATPase_implicated_in_signal_transduction
3	arCOG01093	R	-	Protein_distantly_related_to_bacterial_ferritins
2	arCOG00570	C	FixC	Dehydrogenase_(flavoprotein)
2	arCOG08805	V	-	CopG/RHH_family_DNA_binding_protein
2	arCOG00660	H	LipA	Lipoate_synthase
2	arCOG03593	S	-	Uncharacterized_protein,_DUF2795_family
2	arCOG08092	S	-	Predicted_membrane_protein,_DoxD_family
2	arCOG08709	S	-	Uncharacterized_membrane_protein
2	arCOG00773	I	-	Acyl-CoA_hydrolase
280- NS-2 LCA					1052
3	arCOG01817	N	VirB11	ATPase_involved_in_archaellum/pili_biosynthesis
2	arCOG02219	V	VapC	PIN_domain_containing_protein
2	arCOG11965	S	-	Uncharacterized_protein
2	arCOG00731	K	ArsR	Transcriptional_regulator_containing_HTH_domain,_ArsR_family
2	arCOG01055	K	-	Transcriptional_regulator,_contains_HTH_domain
2	arCOG01055	K	-	Transcriptional_regulator,_contains_HTH_domain
252 -Nitrosocosmicus LCA					1530
3	arCOG08805	V	-	CopG/RHH_family_DNA_binding_protein
2	arCOG00899	M	AglD2	Predicted_flippase
2	arCOG01390	M	-	Glycosyl_transferase_family_2
2	arCOG02833	O	DegQ	Serine_protease_Do_(heat-shock_protein)
2	arCOG00601	R	-	Protein_containing_two_CBS_domains_(some_fused_to_C-terminal_double-stranded_RNA-binding_domain_of_RaiA_family)
2	arCOG12283	S	-	Uncharacterized_membrane_protein
2	arCOG01711	C	Ppa	Inorganic_pyrophosphatase
2	arCOG02410	C	-	Coenzyme_F420-dependent_N5,N10-methylene_tetrahydromethanopterin_reductase_or_related_flavin-dependent_oxidoreductase
2	arCOG07550	R	-	Alpha/beta_superfamily_hydrolase
276 - Nitrosotalea LCA					1337
3	arCOG04330	P	FTR1	High-affinity_Fe2+/Pb2+_permease
2	arCOG00731	K	ArsR	Transcriptional_regulator_containing_HTH_domain,_ArsR_family
2	arCOG10856	S	-	Uncharacterized_membrane_protein
2	arCOG09466	S	-	Uncharacterized_membrane_protein,_YccA/Bax_inhibitor_family
2	arCOG01680	K	ArsR	Transcriptional_regulator_containing_HTH_domain,_ArsR_family
2	arCOG00288	C	NfnB	Nitroreductase
2	arCOG02398	C	CcdA	Cytochrome_c_biogenesis_protein
2	arCOG10535	S	-	Uncharacterized_protein
2	arCOG01093	R	-	Protein_distantly_related_to_bacterial_ferritins
257 - Nitrosotenuis LCA					1010
4	arCOG02037	K	-	Sugar-specific_transcriptional_regulator_TrmB
3	arCOG00894	M	-	Glycosyl_transferase_family_2
2	arCOG11555	S	-	Uncharacterized_protein
2	arCOG01373	M	Gmd	GDP-D-mannose_dehydratase
2	arCOG10535	S	-	Uncharacterized_protein
2	arCOG01093	R	-	Protein_distantly_related_to_bacterial_ferritins

## Sheet: Data 7
Supplementary Data 7. arCOG annotations of originating gene families
				Gene families	arCOG hits	Novelty (%)
Ammonia-oxidizing archaea LCA -Branch 322				274	194	29
arCOG08676	C	AmoA	Ammonia monooxygenase subunit A
arCOG08675	C	AmoB	Methane monooxygenase/Ammonia monooxygenase, subunit B
arCOG08699	C	AmoC	Methane monooxygenase/Ammonia monooxygenase, subunit C
arCOG10586	C	AmoX	Ammonia monooxygenase subunit X
arCOG01068	C	Lpd	Pyruvate/2-oxoglutarate dehydrogenase complex, dihydrolipoamide dehydrogenase (E3) component or related enzyme
arCOG00291	C	NapF	Ferredoxin
arCOG00288	C	NfnB	Nitroreductase
arCOG02459	C	NtpC	Archaeal/vacuolar-type H+-ATPase subunit C
arCOG01458	C	Qor	NADPH:quinone reductase or related Zn-dependent oxidoreductase
arCOG01617	C	Tas	Aryl-alcohol dehydrogenase related enzyme
arCOG01357	C	-	Radical SAM superfamily enzyme
arCOG01363	C	-	Radical SAM superfamily enzyme
arCOG02410	C	-	Coenzyme F420-dependent N5,N10-methylene tetrahydromethanopterin reductase or related flavin-dependent oxidoreductase
arCOG08717	C	-	Protein disulfide reductases, TlpA family
arCOG08784	C	-	4Fe-4S ferredoxin, iron-sulfur binding domain protein
arCOG02201	D	FtsZ	Cell division GTPase
arCOG02305	E	GlnK	Nitrogen regulatory protein PII
arCOG02708	E	GloA	Lactoylglutathione lyase or related enzyme
arCOG04273	E	HisC	Histidinol-phosphate/aromatic aminotransferase or cobyric acid decarboxylase
arCOG00861	E	LysC	Aspartokinase
arCOG00475	E	MetF	5,10-methylenetetrahydrofolate reductase
arCOG04758	E	PepF	Oligoendopeptidase F
arCOG01316	E	PutP	Na+/proline symporter
arCOG01947	E	RhtB	Threonine efflux protein
arCOG01434	E	ThrC	Threonine synthase and cysteate synthase
arCOG00087	F	GuaA	GMP synthase - Glutamine amidotransferase domain
arCOG01597	F	PurK	Phosphoribosylaminoimidazole carboxylase (NCAIR synthetase)
arCOG00692	F	SsnA	Cytosine deaminase or related metal-dependent hydrolase
arCOG01884	F	THY1	Thymidylate synthase, domain duplication
arCOG04226	G	AraD	Ribulose-5-phosphate 4-epimerase/Fuculose-1-phosphate aldolase
arCOG01169	G	Eno	Enolase
arCOG00014	G	RbsK	Sugar kinase, ribokinase family
arCOG01051	G	TktA2	Transketolase, C-terminal subunit
arCOG00130	G	-	MFS family permease
arCOG01393	G	-	Glycosyl transferase, related to UDP-glucuronosyltransferase
arCOG00917	H	BioA	Adenosylmethionine-8-amino-7-oxononanoate aminotransferase
arCOG00658	H	BioB	Biotin synthase or related enzyme
arCOG01940	H	BirA	Biotin-(acetyl-CoA carboxylase) ligase
arCOG04383	H	CbiD	Cobalamin biosynthesis protein CbiD
arCOG00651	H	CbiG	Cobalamin biosynthesis protein CbiG
arCOG00648	H	CobF	Precorrin-2 methylase
arCOG02247	H	CobH	Precorrin isomerase
arCOG00650	H	CobL	Precorrin-6B methylase 1
arCOG04338	H	CobS	Cobalamin-5-phosphate synthase
arCOG04272	H	CobT	NaMN:DMB phosphoribosyltransferase
arCOG04542	H	FolE	GTP cyclohydrolase I
arCOG02048	H	HemD	Uroporphyrinogen-III synthase
arCOG03220	H	MtrA	Tetrahydromethanopterin S-methyltransferase, subunit A
arCOG00972	H	NadR	Nicotinamide mononucleotide adenylyltransferase
arCOG04713	H	RibC	Riboflavin synthase alpha chain
arCOG02741	H	ThiC	Thiamine biosynthesis protein ThiC
arCOG00657	H	ThiH	Thiamine biosynthesis enzyme ThiH, FO synthase or related uncharacterized enzyme
arCOG01031	H	UbiC	4-hydroxybenzoate synthetase (chorismate lyase)
arCOG01871	H	-	GTP:adenosylcobinamide-phosphate guanylyltransferase
arCOG06031	H	-	Pyrroloquinoline quinone (Coenzyme PQQ) biosynthesis protein C
arCOG01590	I	AccC	Biotin carboxylase
arCOG03056	I	PgpB	Membrane-associated phospholipid phosphatase
arCOG02882	J	YcaO	Ribosomal protein S12 methylthiotransferase accessory factor YcaO
arCOG01687	K	ArsR	Transcriptional regulator containing HTH domain, ArsR family
arCOG01628	K	-	DNA-binding transcriptional regulator, Lrp family
arCOG02611	K	-	Predicted transcriptional regulator, containd two HTH domains
arCOG03737	K	-	Transcriptional regulator of GntR family
arCOG03932	K	-	Icl-like HTH and PAS domain
arCOG00553	L	BRR2	Replicative superfamily II helicase
arCOG04582	L	Dpo4/DinP	Family Y DNA polymerase
arCOG02610	L	ScpA	Chromatin segregation and condensation protein Rec8/ScpA/Scc1, kleisin family
arCOG00367	L	-	NurA 5'-3' nuclease
arCOG00552	L	-	DNA replication initiation complex subunit, GINS23 family
arCOG00919	L	-	Holliday junction resolvase, archaeal type
arCOG01072	L	-	NUDIX family hydrolase
arCOG01759	L	-	Bifunctional nuclease, with DNase and RNase activity
arCOG04615	M	ArnT	Glycosyltransferase of PMT family
arCOG01369	M	WcaG	Nucleoside-diphosphate-sugar epimerase
arCOG02080	M	-	S-layer domain
arCOG08812	M	-	Predicted S-layer protein with Ig-like domain
arCOG02381	N	CheC	Chemotaxis protein CheC, inhibitor of MCP methylation
arCOG01824	N	FlaF	Archaellum protein F, flagellin of FlaG/FlaF family
arCOG01809	N	FlaJ	Archaellum assembly protein J, TadC family
arCOG02298	N	FlaK/PulO	Peptidase A24A, prepilin type IV
arCOG00441	N	GvpN	MoxR-like ATPase
arCOG00704	O	AprE	Surface layer-associated subtilisin-like serine protease
arCOG02846	O	DnaJ	DnaJ-class molecular chaperone
arCOG01231	O	HypB	Ni2+-binding GTPase involved in regulation of expression and maturation of urease and hydrogenase
arCOG07441	O	SurA	Parvulin-like peptidyl-prolyl isomerase
arCOG00322	O	TldE	Inactivated Zn-dependent protease, component of TldD/TldE system
arCOG03686	O	-	Predicted redox protein, regulator of disulfide bond formation
arCOG02849	P	ArsA	Oxyanion-translocating ATPase
arCOG01101	P	Dps	DNA-binding ferritin-like protein (oxidative damage protectant)
arCOG02881	P	ECM27	Ca2+/Na+ antiporter
arCOG08665	P	HugX	Putative heme iron utilization protein
arCOG01005	P	LraI	ABC-type metal ion transport system, periplasmic component/surface adhesin
arCOG03919	P	RcnA	ABC-type nickel/cobalt efflux system, permease component RcnA
arCOG01803	P	TauA	ABC-type nitrate/sulfonate/bicarbonate transport system, periplasmic component
arCOG01006	P	ZnuB	ABC-type Mn2+/Zn2+ transport system, permease component
arCOG02050	P	-	Sulfite exporter, TauE/SafE family
arCOG06353	P	-	Probable cobalt transporter subunit, CbtA
arCOG11327	P	-	Cupredoxin-like protein
arCOG02143	Q	-	Aromatic ring hydroxylase
arCOG06343	Q	-	Poly(R)-hydroxyalkanoic acid synthase, class III, PhaE subunit
arCOG14709	Q	-	Urea transporter
arCOG01084	R	MazG	Predicted pyrophosphatase
arCOG01849	R	PaaY	Isoleucine patch superfamily protein
arCOG00062	R	-	Predicted amidohydrolase
arCOG00555	R	-	Distinct helicase family with a unique C-terminal domain including a metal-binding cysteine cluster
arCOG00600	R	-	CBS domain
arCOG00933	R	-	Radical SAM superfamily enzyme
arCOG00938	R	-	Radical SAM superfamily enzyme
arCOG01093	R	-	Protein distantly related to bacterial ferritins
arCOG01471	R	-	Hemerythrin HHE cation binding domain containing protein
arCOG02579	R	-	Fe-S-cluster containining protein
arCOG02900	R	-	vWFA domain containing protein
arCOG03032	R	-	TPR repeats containing protein
arCOG04466	R	-	Na+-dependent transporter of the SNF family
arCOG06722	R	-	Histidine-specific methyltransferase
arCOG08023	R	-	Protein implicated in RNA metabolism, contains two Zn-ribbon domain and PRC barrel domain
arCOG08684	R	-	Roadblock/LC7 domain superfamily protein
arCOG08747	R	-	Predicted thiol-disulfide oxidoreductase
arCOG08720	S	Traf5	Uncharacterized metal-binding protein, DUF2024 family
arCOG03681	S	-	Uncharacterized protein
arCOG04033	S	-	Uncharacterized protein
arCOG04715	S	-	Uncharacterized secereted protein, contains kinase-interacting SIMPL domain
arCOG05362	S	-	Uncharacterized protein
arCOG05392	S	-	Uncharacterized membrane protein
arCOG05400	S	-	Protein containing potental lipid transfer domain, START superfamily
arCOG05491	S	-	Uncharacterized protein
arCOG06055	S	-	Uncharacterized protein
arCOG06267	S	-	Uncharacterized protein
arCOG06790	S	-	Zn finger protein, UBP-type
arCOG07573	S	-	Uncharacterized membrane protein
arCOG08025	S	-	Uncharacterized protein possibly involved in RNA metabolism, contains Zn-ribbon domain
arCOG08231	S	-	Periplasmic protein with immunoglobin-like fold
arCOG08633	S	-	Uncharacterized protein
arCOG08637	S	-	Uncharacterized protein
arCOG08638	S	-	Uncharacterized protein
arCOG08639	S	-	Uncharacterized protein
arCOG08645	S	-	Uncharacterized protein
arCOG08654	S	-	Uncharacterized protein
arCOG08663	S	-	Uncharacterized protein
arCOG08664	S	-	Uncharacterized protein
arCOG08666	S	-	Uncharacterized protein
arCOG08668	S	-	Uncharacterized protein
arCOG08672	S	-	Uncharacterized membrane protein
arCOG08689	S	-	Uncharacterized protein
arCOG08690	S	-	Uncharacterized protein
arCOG08708	S	-	Uncharacterized protein
arCOG08709	S	-	Uncharacterized membrane protein
arCOG08712	S	-	Uncharacterized protein
arCOG08721	S	-	Uncharacterized protein
arCOG08722	S	-	Uncharacterized protein
arCOG08730	S	-	Uncharacterized conserved Zn-binding protein
arCOG08733	S	-	Uncharacterized protein
arCOG08734	S	-	Uncharacterized protein
arCOG08751	S	-	Uncharacterized protein
arCOG08760	S	-	Uncharacterized protein
arCOG08765	S	-	Uncharacterized membrane protein
arCOG08770	S	-	Uncharacterized protein
arCOG08772	S	-	Uncharacterized protein
arCOG08774	S	-	Uncharacterized protein
arCOG08775	S	-	Uncharacterized protein
arCOG08783	S	-	Uncharacterized protein
arCOG08785	S	-	Uncharacterized protein
arCOG08806	S	-	Uncharacterized protein
arCOG08807	S	-	Uncharacterized protein
arCOG08809	S	-	Uncharacterized membrane protein
arCOG08811	S	-	Uncharacterized protein
arCOG08818	S	-	Uncharacterized protein
arCOG09395	S	-	Uncharacterized protein, DUF3179 family
arCOG09740	S	-	Uncharacterized protein
arCOG10407	S	-	Uncharacterized membrane protein
arCOG10515	S	-	Uncharacterized protein
arCOG10523	S	-	Uncharacterized protein
arCOG10525	S	-	Uncharacterized protein
arCOG10527	S	-	Uncharacterized protein
arCOG10529	S	-	Uncharacterized membrane protein
arCOG10581	S	-	Uncharacterized membrane protein
arCOG10587	S	-	Uncharacterized membrane protein
arCOG10590	S	-	Uncharacterized protein
arCOG11287	S	-	Uncharacterized membrane protein
arCOG11395	S	-	Uncharacterized protein
arCOG12832	S	-	Uncharacterized protein
arCOG01153	T	CpdA	3',5'-cyclic AMP phosphodiesterase CpdA
arCOG07810	T	CyaA	Adenylate cyclase, family 3
arCOG00451	T	UspA	Nucleotide-binding protein, UspA family
arCOG11286	T	-	PII-like signaling protein
arCOG08669	U	EpsH	Archaeosortase C
arCOG02673	U	-	OxaA/SpoJ/YidC translocase/secretase, sec-independent itegration of nascent memrane proteins into membrane
arCOG00790	V	Cas4	CRISPR-associated protein Cas4, RecB family exonuclease
arCOG00516	V	NimA	Nitroimidazol reductase NimA or a related FMN-containing flavoprotein, pyridoxamine 5'-phosphate oxidase superfamily
arCOG00520	V	NimA	Nitroimidazol reductase NimA or a related FMN-containing flavoprotein, pyridoxamine 5'-phosphate oxidase superfamily
arCOG08713	V	PasT	Ribosome association toxin PasT (RatA) of the RatAB toxin-antitoxin module
arCOG03788	V	-	LEA14-like dessication related protein
arCOG08805	V	-	CopG/RHH family DNA binding protein
arCOG11941	V	-	GIY-YIG superfamily nuclease
arCOG15271	X	-	Casposon associated protein-primed PolB family polymerase	Gene families	arCOG hits	Novelty (%)
Nitrososphaerales LCA - Branch 305				439	128	71
arCOG00291	C	NapF	Ferredoxin
arCOG00288	C	NfnB	Nitroreductase
arCOG01458	C	Qor	NADPH:quinone reductase or related Zn-dependent oxidoreductase
arCOG01623	C	Tas	Aryl-alcohol dehydrogenase related enzyme
arCOG02410	C	-	Coenzyme F420-dependent N5,N10-methylene tetrahydromethanopterin reductase or related flavin-dependent oxidoreductase
arCOG08764	C	-	Periplasmic protein of plastocyanin/azurin family protein
arCOG00452	D	ESCRTIII	Archaeal division protein CdvB, Snf7/Vps24/ESCRT-III family
arCOG00371	D	Smc	Chromosome segregation ATPase
arCOG00071	E	AsnB	Asparagine synthase (glutamine-hydrolyzing)
arCOG02708	E	GloA	Lactoylglutathione lyase or related enzyme
arCOG03101	E	GloA	Lactoylglutathione lyase or related enzyme
arCOG04758	E	PepF	Oligoendopeptidase F
arCOG00643	E	SelD	Selenophosphate synthase
arCOG01700	E	SpeB	Arginase family enzyme
arCOG00050	E	SpeE	Spermidine synthase
arCOG00698	E	UreC	Urea amidohydrolase (urease) alpha subunit
arCOG00093	F	PurF	Glutamine phosphoribosylpyrophosphate amidotransferase
arCOG01891	F	Tmk	Thymidylate kinase
arCOG03287	G	GDB1	Glycogen debranching enzyme
arCOG01900	G	IolE	Sugar phosphate isomerase/epimerase
arCOG01999	G	-	Pyruvate oxidase
arCOG07444	H	MetK	S-adenosylmethionine synthetase
arCOG00972	H	NadR	Nicotinamide mononucleotide adenylyltransferase
arCOG03838	H	PqqD	Coenzyme PQQ synthesis protein D
arCOG04262	H	-	Phosphopantothenate synthetase
arCOG04732	H	-	Glutamate-cysteine ligase, GCS2
arCOG04896	H	-	(2R)-phospho-3-sulfolactate synthase (PSL synthase, CoM biosynthesis)
arCOG08932	I	LCB5	Diacylglycerol kinase family enzyme
arCOG06344	I	PhaC	Poly(3-hydroxyalkanoate) synthetase
arCOG04761	I	UppP	Undecaprenyl pyrophosphate phosphatase
arCOG01185	J	Bud32	tRNA A-37 threonylcarbamoyl transferase component Bud32
arCOG01365	J	POP5	RNase P/RNase MRP subunit POP5
arCOG00423	J	-	Oligoribonuclease NrnB or cAMP/cGMP phosphodiesterase, DHH superfamily
arCOG01681	K	ArsR	Transcriptional regulator containing HTH domain, ArsR family
arCOG04056	K	ArsR	Transcriptional regulator containing HTH domain, ArsR family
arCOG03182	K	MarR	Transcriptional regulator, MarR family
arCOG04782	K	PspA	Phage shock protein A
arCOG00874	K	xpb	ssDNA-dependent ATPase, helicase superfamily II
arCOG02611	K	-	Predicted transcriptional regulator, containd two HTH domains
arCOG00467	L	CDC6	Cdc6-related protein, AAA superfamily ATPase
arCOG00439	L	MCM2	Predicted ATPase involved in replication control, Cdc46/Mcm family
arCOG04206	L	MUS81	ERCC4-type nuclease
arCOG00415	L	RecA	RecA/RadA recombinase
arCOG08028	L	RecA	DNA repair and recombination protein RadB homolog
arCOG01290	L	SplB	DNA repair photolyase
arCOG04694	L	UvrA	Excinuclease ABC subunit A, ATPase
arCOG00115	L	-	DNA modification methylase
arCOG00129	L	-	DNA modification methylase
arCOG00919	L	-	Holliday junction resolvase, archaeal type
arCOG01078	L	-	NUDIX family hydrolase
arCOG04143	L	-	DNA topoisomerase VI, subunit A
arCOG02427	M	{ManC}	Mannose-1-phosphate guanylyltransferase fused to cupin domain
arCOG02005	M	RacX	Aspartate racemase
arCOG01414	M	RfaG	Glycosyltransferase
arCOG01392	M	WecB	UDP-N-acetylglucosamine 2-epimerase
arCOG00118	M	WecE	Predicted pyridoxal phosphate-dependent enzyme apparently involved in regulation of cell wall biogenesis
arCOG04936	M	-	Glycosyl transferase family 2
arCOG01846	O	PaaD	Metal-sulfur cluster biosynthetic enzyme
arCOG00238	P	ArsB	Na+/H+ antiporter NhaD or related arsenite permease
arCOG02265	P	CorA	Mg2+ and Co2+ transporter
arCOG02881	P	ECM27	Ca2+/Na+ antiporter
arCOG06728	P	-	Sulfite exporter, TauE/SafE family
arCOG11147	P	-	Ferritin-like metal-binding protein YciE
arCOG02814	Q	CypX	Cytochrome P450
arCOG01943	Q	PncA	Amidase related to nicotinamidase
arCOG01787	Q	-	SAM-dependent methyltransferase
arCOG01792	Q	-	SAM-dependent methyltransferase
arCOG02638	R	Aes	Alpha/beta superfamily hydrolase
arCOG01648	R	MhpC	Alpha/beta superfamily hydrolase
arCOG00457	R	-	Predicted dinucleotide-binding enzyme
arCOG00600	R	-	CBS domain
arCOG00601	R	-	Protein containing two CBS domains (some fused to C-terminal double-stranded RNA-binding domain of RaiA family)
arCOG00892	R	-	Predicted metal-dependent hydrolase with the TIM-barrel fold
arCOG01377	R	-	Phosphodiesterase of AP superfamily
arCOG02191	R	-	Predicted Na+-dependent transporter
arCOG02293	R	-	HAD superfamily hydrolase
arCOG04331	R	-	Thioesterase-like protein
arCOG04604	R	-	Lipid binding protein
arCOG06870	R	-	HD family hydrolase, SpoT related
arCOG07802	R	-	Predicted flavin-nucleotide-binding protein
arCOG08208	R	-	Erythromycin esterase homolog
arCOG08247	R	-	Cupin superfamily protein, DUF985
arCOG08661	R	-	Antibiotic biosynthesis monooxygenase (ABM) superfamily enzyme
arCOG08684	R	-	Roadblock/LC7 domain superfamily protein
arCOG08801	R	-	Metal dependent phosphohydrolase, HD superfamily
arCOG09469	R	-	Glyoxalase superfamily enzyme, possibly 3-demethylubiquinone-9 3-methyltransferase
arCOG03116	S	-	Uncharacterized membrane protein
arCOG03295	S	-	Membrane protein containing Zn-ribbon domain
arCOG03593	S	-	Uncharacterized protein, DUF2795 family
arCOG03732	S	-	Uncharacterized protein
arCOG03910	S	-	Uncharacterized membrane protein
arCOG04662	S	-	Uncharacterized membrane protein
arCOG04806	S	-	Uncharacterized protein
arCOG05002	S	-	Uncharacterized protein
arCOG05264	S	-	Uncharacterized protein
arCOG05512	S	-	Uncharacterized protein
arCOG06939	S	-	WbqC-like protein family
arCOG08127	S	-	Uncharacterized membrane protein
arCOG08673	S	-	Uncharacterized protein
arCOG08690	S	-	Uncharacterized protein
arCOG08691	S	-	Uncharacterized protein
arCOG08729	S	-	Uncharacterized protein
arCOG08732	S	-	Uncharacterized protein
arCOG08742	S	-	Uncharacterized protein, containing cysteine-rich C-terminal cluster
arCOG08750	S	-	Membrane associated Zn finger protein
arCOG08754	S	-	Uncharacterized protein
arCOG08781	S	-	Uncharacterized protein
arCOG08809	S	-	Uncharacterized membrane protein
arCOG08825	S	-	Uncharacterized protein
arCOG08827	S	-	Uncharacterized membrane protein
arCOG10549	S	-	Uncharacterized protein
arCOG10678	S	-	Metal-binding membrane protein
arCOG10869	S	-	Uncharacterized protein, DUF4157 family
arCOG11393	S	-	Uncharacterized protein, DUF1326 family
arCOG11940	S	-	Uncharacterized protein
arCOG11949	S	-	Uncharacterized protein
arCOG02595	T	OmpR	REC domain
arCOG01449	V	Csx1	CARF domain containing protein
arCOG02777	V	Mrr	Restriction endonuclease
arCOG00516	V	NimA	Nitroimidazol reductase NimA or a related FMN-containing flavoprotein, pyridoxamine 5'-phosphate oxidase superfamily
arCOG03564	V	Vgb	Streptogramin lyase
arCOG01469	V	-	ABC-type multidrug transport system, permease component
arCOG03899	V	-	Restriction endonuclease, HNH family
arCOG08805	V	-	CopG/RHH family DNA binding protein
arCOG03162	X	PinR	Site-specific recombinase, DNA invertase Pin homolog
arCOG02125	X	Tra5	Transposase
arCOG01242	X	XerC	XerD/XerC family integrase
arCOG01245	X	XerC	XerD/XerC family integrase	Gene families	arCOG hits	Novelty (%)
280 - NS-2 LCA				356	60	83
arCOG00509	C	NorV	Flavorubredoxin
arCOG01458	C	Qor	NADPH:quinone reductase or related Zn-dependent oxidoreductase
arCOG02305	E	GlnK	Nitrogen regulatory protein PII
arCOG02002	E	IlvB	Acetolactate synthase large subunit or other thiamine pyrophosphate-requiring enzyme
arCOG01123	E	MtnA	Methylthioribose-1-phosphate isomerase (methionine salvage pathway), a paralog of eIF-2B alpha subunit
arCOG00458	E	-	Archaemetzincin family protease
arCOG11616	E	-	Peptidase family M23
arCOG01891	F	Tmk	Thymidylate kinase
arCOG03661	G	AMS1	Alpha-mannosidase
arCOG04634	G	BglX	Bifunctional b-D-xylosidase/a-L-arabinosidase or related glycosidase
arCOG00493	G	GapA	Glyceraldehyde-3-phosphate dehydrogenase/erythrose-4-phosphate dehydrogenase
arCOG03460	G	LmbE	N-acetylglucosaminyl deacetylase, LmbE family
arCOG00130	G	-	MFS family permease
arCOG04536	H	ArfB	Creatinine amidohydrolase/Fe(II)-dependent formamide hydrolase involved in riboflavin and F420 biosynthesis
arCOG00216	H	MoeA	Molybdopterin biosynthesis enzyme
arCOG01481	H	PncB	Nicotinic acid phosphoribosyltransferase
arCOG00249	I	FadB	3-hydroxyacyl-CoA dehydrogenase, some fused to Enoyl-CoA hydratase
arCOG01986	I	-	Acyl CoA:acetate/3-ketoacid CoA transferase
arCOG02705	I	-	Acetyl-CoA carboxylase, carboxyltransferase component
arCOG04239	J	RpsD	Ribosomal protein S4 or related protein
arCOG00678	J	Rrp4	Exosome complex RNA-binding protein Rrp4, contains S1 and KH domains
arCOG04176	J	TIF6	Translation initiation factor 6 (eIF-6)
arCOG00845	K	WecD	Acetyltransferase (GNAT) family
arCOG01580	K	-	DNA-binding transcriptional regulator, Lrp family
arCOG01898	L	Uve	UV damage repair endonuclease
arCOG00115	L	-	DNA modification methylase
arCOG00928	L	-	Endonuclease V homolog
arCOG06815	M	MpaA	Murein tripeptide amidase MpaA
arCOG00252	M	WecC	UDP-N-acetyl-D-mannosaminuronate dehydrogenase
arCOG00895	M	-	Glycosyl transferase family 2
arCOG02852	P	{NirD}	Ferredoxin subunit of nitrite reductase or ring-hydroxylating dioxygenase
arCOG02190	P	ACR3	Arsenite efflux pump ACR3 or related permease
arCOG00576	P	-	Predicted divalent heavy-metal cations transporter
arCOG01461	Q	CurA	NADPH-dependent curcumin reductase CurA
arCOG04855	Q	-	SAM-dependent methyltransferase
arCOG01455	R	AdhP	Zn-dependent alcohol dehydrogenase
arCOG01648	R	MhpC	Alpha/beta superfamily hydrolase
arCOG01657	R	MhpC	Alpha/beta superfamily hydrolase
arCOG00510	R	WrbA	Multimeric flavodoxin WrbA
arCOG07820	R	YnfA	Uncharacterized inner membrane protein YnfA, drug/metabolite transporter superfamily
arCOG00041	R	-	Predicted phosphoribosyltransferase
arCOG01215	R	-	HAD superfamily hydrolase
arCOG02579	R	-	Fe-S-cluster containining protein
arCOG04290	R	-	PIN-domain and Zn ribbon
arCOG04624	R	-	Multimeric flavodoxin WrbA
arCOG04946	R	-	Predicted enzyme related to lactoylglutathione lyase
arCOG06513	R	-	Predicted ester cyclase
arCOG08113	R	-	BNR repeat-containing protein with probable glycosyl-binding activity
arCOG04740	S	-	Uncharacterized protein
arCOG04958	S	-	Uncharacterized protein
arCOG05285	S	-	Uncharacterized protein
arCOG06757	S	-	Uncharacterized protein
arCOG08825	S	-	Uncharacterized protein
arCOG09293	S	-	Uncharacterized protein
arCOG09558	S	-	Predicted metal-dependent enzyme, contains UPF0160 and COG3586 domains
arCOG10808	S	-	Uncharacterized membrane protein
arCOG11894	S	-	Uncharacterized protein
arCOG02391	T	CheY	Rec domain
arCOG00516	V	NimA	Nitroimidazol reductase NimA or a related FMN-containing flavoprotein, pyridoxamine 5'-phosphate oxidase superfamily
arCOG00922	V	SalX	ABC-type antimicrobial peptide transport system, ATPase component

## Sheet: Data 8
Supplementary Data 8. Best Hit Taxonomy of originating gene families
Query	Best Hit UniRef90 (except Thaum)	Best Hit Taxonomy	Domain	Identity	E-value	Bit Score	Gene familes with detected homologs outside of Thaumarchaeota (%)
NS-2 LCA							59
TH1173_00538	F0QXJ1_VULM7	Vulcanisaeta moutnovskia (strain 768-28)	Archaea	80.1	0	1509.2
JGIMDM2-JNZ-1-K18_00022	Q9V007_PYRAB	Pyrococcus abyssi (strain GE5 / Orsay)	Archaea	65.4	7.7e-299	1030
AR1_01247	F4G248_METCR	Metallosphaera cuprina (strain Ar-4)	Archaea	72.6	1.5e-238	829.3
G61_01484	R9T8Y9_METII	Methanomassiliicoccus intestinalis (strain Issoire-Mx1)	Archaea	68.1	1.3e-237	826.2
AD-259-M03_00774	B8GI97_METPE	Methanosphaerula palustris (strain ATCC BAA-1556 / DSM 19958 / E1-9c)	Archaea	83.1	1.8e-226	788.9
MY3_00507	C7NUW4_HALUD	Halorhabdus utahensis (strain DSM 12940 / JCM 11049 / AX-2)	Archaea	88.5	6.2e-210	733.8
TH5896_00431	F0QXW1_VULM7	Vulcanisaeta moutnovskia (strain 768-28)	Archaea	62.7	7.4e-203	710.7
TH526_04916	Q1IQV1_KORVE	Koribacter versatilis (strain Ellin345)	Bacteria	58	1.9e-185	652.9
UBA348_02337	B9XEN6_PEDPL	Pedosphaera parvula (strain Ellin514)	Bacteria	58.4	3.6e-181	638.6
TH1917_01874	H0SA25_BRAS3	Bradyrhizobium sp. (strain ORS 375)	Bacteria	68.4	2.2e-164	582.4
G61_01192	S5ZIJ0_THELN	Thermococcus litoralis (strain ATCC 51850 / DSM 5473 / JCM 8560 / NS-C)	Archaea	62.2	3e-162	575.5
TH5895_00001	C7NR48_HALUD	Halorhabdus utahensis (strain DSM 12940 / JCM 11049 / AX-2)	Archaea	62.4	1.1e-156	557
MY3_03378	R9TBY4_METII	Methanomassiliicoccus intestinalis (strain Issoire-Mx1)	Archaea	99.6	2.6e-156	555.1
TH1177_00115	U5Q1S0_METII	Methanomassiliicoccus intestinalis (strain Issoire-Mx1)	Archaea	72.3	2.4e-146	522.3
Nfr-C13_01865	F0QXW0_VULM7	Vulcanisaeta moutnovskia (strain 768-28)	Archaea	100	3.4e-142	508.1
Nfr-C13_02364	F0QXY1_VULM7	Vulcanisaeta moutnovskia (strain 768-28)	Archaea	99.6	1.2e-141	506.1
Bin19_04447	H3ZQF8_THELN	Thermococcus litoralis (strain ATCC 51850 / DSM 5473 / JCM 8560 / NS-C)	Archaea	49.4	1.1e-139	500.7
TH1917_02702	B5IGY6_ACIB4	Aciduliprofundum boonei (strain DSM 19572 / T469)	Archaea	59.7	8e-135	484.2
Nfr-C13_00733	H3ZPC8_THELN	Thermococcus litoralis (strain ATCC 51850 / DSM 5473 / JCM 8560 / NS-C)	Bacteria	100	7.2e-131	470.3
TH1177_00283	Q01PE8_SOLUE	Solibacter usitatus (strain Ellin6076)	Archaea	69.6	1e-130	470.3
Nfr-C13_01195	C7NRF2_HALUD	Halorhabdus utahensis (strain DSM 12940 / JCM 11049 / AX-2)	Archaea	100	1.4e-129	466.1
TH526_00181	C7NQD1_HALUD	Halorhabdus utahensis (strain DSM 12940 / JCM 11049 / AX-2)	Archaea	63.9	2.1e-126	456.1
TH526_01689	Q0W7R5_METAR	Methanocella arvoryzae (strain DSM 22066 / NBRC 105507 / MRE50)	Archaea	60.1	5.1e-125	451.4
Bin19_01822	F8JN96_STREN	Streptomyces cattleya (strain ATCC 35852 / DSM 46488 / JCM 4925 / NBRC 14057 / NRRL 8057)	Bacteria	62.2	8.9e-125	450.7
TH526_03007	C3KNV5_SINFN	Sinorhizobium fredii (strain NBRC 101917 / NGR234)	Bacteria	50.7	1e-120	437.6
TH526_04099	E0UKS8_GLOV7	Gloeothece verrucosa (strain PCC 7822)	Bacteria	46.7	2.8e-117	426.4
MY3_01664	A0A077XR82_SPHSM	Sphingobacterium sp. (strain PM2-P1-29)	Bacteria	65.4	5.1e-116	421.4
TH5895_03873	U5Q1V7_METII	Methanomassiliicoccus intestinalis (strain Issoire-Mx1)	Archaea	55.8	1.2e-115	420.6
UBA348_02676	F0NIZ6_SULIH	Sulfolobus islandicus (strain HVE10/4)	Archaea	56.9	1e-114	417.2
UBA216_01201	A2BMU0_HYPBU	Hyperthermus butylicus (strain DSM 5456 / JCM 9403 / PLM1-5)	Archaea	76.6	1e-114	416.8
TH1917_00684	B1X3A9_CROS5	Crocosphaera subtropica (strain ATCC 51142 / BH68)	Bacteria	67.6	4.6e-114	414.8
Nfr-C13_00018	U5Q2D2_METII	Methanomassiliicoccus intestinalis (strain Issoire-Mx1)	Archaea	89	8e-113	410.2
TH526_03800	F0QXY1_VULM7	Vulcanisaeta moutnovskia (strain 768-28)	Archaea	63.9	1.7e-111	406.4
DRTY-7-bin36_01280	A0A1F6D0D2_HANXR	Handelsmanbacteria sp. (strain RIFCSPLOWO2_12_FULL_64_10)	Bacteria	61.4	5.6e-111	404.8
TH1173_00681	C7NTU8_HALUD	Halorhabdus utahensis (strain DSM 12940 / JCM 11049 / AX-2)	Archaea	88.1	4.5e-111	404.4
G61_00564	F0QYP1_VULM7	Vulcanisaeta moutnovskia (strain 768-28)	Archaea	53.9	1.7e-107	393.3
AR1_00344	I3R2Z6_HALMT	Haloferax mediterranei (strain ATCC 33500 / DSM 1411 / JCM 8866 / NBRC 14739 / NCIMB 2177 / R-4)	Archaea	72.8	5.2e-105	384.4
TH526_01293	D2QY92_PIRSD	Pirellula staleyi (strain ATCC 27377 / DSM 6068 / ICPB 4128)	Bacteria	43.9	9.2e-104	381.3
TH5895_03793	R9T8T7_METII	Methanomassiliicoccus intestinalis (strain Issoire-Mx1)	Archaea	82.1	2.1e-103	379.8
TH1917_01170	D1CEJ0_THET1	Thermobaculum terrenum (strain ATCC BAA-798 / YNP1)	Bacteria	51.8	6.1e-99	364.8
TH5896_02920	A0A0S3QTJ8_THET7	Thermosulfidibacter takaii (strain DSM 17441 / JCM 13301 / NBRC 103674 / ABI70S6)	Bacteria	44.1	3e-96	356.3
UBA348_03651	J2SL52_FLASC	Flavobacterium sp. (strain CF136)	Bacteria	67.1	4.5e-96	354.8
UBA348_00426	R9TAF3_METII	Methanomassiliicoccus intestinalis (strain Issoire-Mx1)	Archaea	49.6	1.1e-95	354
TH1177_02123	S5ZTL4_THELN	Thermococcus litoralis (strain ATCC 51850 / DSM 5473 / JCM 8560 / NS-C)	Archaea	51.2	3e-93	345.9
TH1173_00626	Q8TK20_METAC	Methanosarcina acetivorans (strain ATCC 35395 / DSM 2834 / JCM 12185 / C2A)	Archaea	40.9	4.1e-93	345.9
TH5896_02777	K9ZGV3_ANACC	Anabaena cylindrica (strain ATCC 27899 / PCC 7122)	Bacteria	45	2e-88	330.1
TH1177_00638	F4L2C5_HALH1	Haliscomenobacter hydrossis (strain ATCC 27775 / DSM 1100 / LMG 10767 / O)	Bacteria	63.2	6.7e-88	327.8
13-1-40CM-48-12_00847	D7E9Q3_METEZ	Methanohalobium evestigatum (strain ATCC BAA-1072 / DSM 3721 / NBRC 107634 / OCM 161 / Z-7303)	Archaea	88	1.8e-86	322.4
MY3_03017	A8FT15_SHESH	Shewanella sediminis (strain HAW-EB3)	Bacteria	51.1	2.4e-80	303.1
MY3_01018	R9TA04_METII	Methanomassiliicoccus intestinalis (strain Issoire-Mx1)	Archaea	99.5	2.3e-80	302.4
TH1917_02635	R9T678_METII	Methanomassiliicoccus intestinalis (strain Issoire-Mx1)	Archaea	65.7	2e-79	299.7
AAA799-E16_01291	F4AXG6_DOKS4	Dokdonia sp. (strain 4H-3-7-5)	Bacteria	51	3.5e-77	292.4
TH703_01975	D3S834_METSF	Methanocaldococcus sp. (strain FS406-22)	Archaea	39.5	6.1e-76	288.5
TH5894_00791	A0A2Z6U515_GLASK	Glaciecola sp. (strain KUL10)	Bacteria	58.7	5e-76	288.1
TH5895_03719	ULIL_METAC	Methanosarcina acetivorans (strain ATCC 35395 / DSM 2834 / JCM 12185 / C2A)	Archaea	50.2	1.7e-75	287
Bin19_02360	Q0W5G4_METAR	Methanocella arvoryzae (strain DSM 22066 / NBRC 105507 / MRE50)	Archaea	47.9	2.1e-75	287
UBA348_03684	H3ZQ04_THELN	Thermococcus litoralis (strain ATCC 51850 / DSM 5473 / JCM 8560 / NS-C)	Archaea	58.8	5.2e-75	284.6
Bin19_02910	Q0W2E3_METAR	Methanocella arvoryzae (strain DSM 22066 / NBRC 105507 / MRE50)	Archaea	43.7	5.6e-74	282
TH526_03714	I3R1I9_HALMT	Haloferax mediterranei (strain ATCC 33500 / DSM 1411 / JCM 8866 / NBRC 14739 / NCIMB 2177 / R-4)	Archaea	44.3	8.5e-72	274.6
MY3_01624	R9T9D8_METII	Methanomassiliicoccus intestinalis (strain Issoire-Mx1)	Archaea	100	1.6e-71	272.3
TH526_02799	I3E8A3_BACMM	Bacillus methanolicus (strain MGA3 / ATCC 53907)	Bacteria	36.3	1.2e-70	271.6
Bin19_02075	F0QXS8_VULM7	Vulcanisaeta moutnovskia (strain 768-28)	Archaea	51.2	3.5e-70	268.9
TH526_02054	K9ZJM1_ANACC	Anabaena cylindrica (strain ATCC 27899 / PCC 7122)	Bacteria	58.5	1.3e-68	263.5
TH1917_02090	Q027M3_SOLUE	Solibacter usitatus (strain Ellin6076)	Bacteria	36.3	2.7e-68	263.5
TH5895_03584	H3ZQ04_THELN	Thermococcus litoralis (strain ATCC 51850 / DSM 5473 / JCM 8560 / NS-C)	Archaea	34.6	6.3e-68	262.3
UBA216_00156	D7E7N9_METEZ	Methanohalobium evestigatum (strain ATCC BAA-1072 / DSM 3721 / NBRC 107634 / OCM 161 / Z-7303)	Archaea	89.3	1.1e-67	259.6
TH1920_01858	A2BLD2_HYPBU	Hyperthermus butylicus (strain DSM 5456 / JCM 9403 / PLM1-5)	Archaea	44	4.6e-66	255.4
TH5895_04093	A2BMM3_HYPBU	Hyperthermus butylicus (strain DSM 5456 / JCM 9403 / PLM1-5)	Archaea	46.7	4.4e-65	251.9
TH5895_02776	R9T9D8_METII	Methanomassiliicoccus intestinalis (strain Issoire-Mx1)	Archaea	60.2	1.3e-64	250
TH1173_02618	R9T5I8_METII	Methanomassiliicoccus intestinalis (strain Issoire-Mx1)	Bacteria	88.5	1.2e-63	247.7
Bin19_01755	B2IKH7_BEII9	Beijerinckia indica subsp. indica (strain ATCC 9039 / DSM 1715 / NCIB 8712)	Archaea	38.3	1.4e-63	247.7
TH5896_00381	C7NRJ2_HALUD	Halorhabdus utahensis (strain DSM 12940 / JCM 11049 / AX-2)	Archaea	55.4	2.2e-63	246.1
TH526_05922	K5ABV5_PAEA2	Paenibacillus alvei (strain ATCC 6344 / DSM 29 / NBRC 3343 / NCIMB 9371 / NCTC 6352)	Bacteria	43.1	6.5e-63	245
MY3_00668	U5Q1Y3_METII	Methanomassiliicoccus intestinalis (strain Issoire-Mx1)	Archaea	100	1.8e-62	242.3
TH1917_00236	H3ZP33_THELN	Thermococcus litoralis (strain ATCC 51850 / DSM 5473 / JCM 8560 / NS-C)	Archaea	43.9	1.2e-61	240.4
TH5888_00969	A0A0A8JJX1_BACSX	Bacillus sp. (strain OxB-1)	Bacteria	47.8	2.8e-61	239.2
TH526_03013	H3ZRM4_THELN	Thermococcus litoralis (strain ATCC 51850 / DSM 5473 / JCM 8560 / NS-C)	Archaea	51.9	4.4e-61	238.4
TH1917_01451	H3ZQC6_THELN	Thermococcus litoralis (strain ATCC 51850 / DSM 5473 / JCM 8560 / NS-C)	Archaea	52.3	4.5e-61	238.4
TH5893_01503	Q0W7I1_METAR	Methanocella arvoryzae (strain DSM 22066 / NBRC 105507 / MRE50)	Archaea	55.3	4.9e-60	235.3
TH5893_00604	Q8TQG8_METAC	Methanosarcina acetivorans (strain ATCC 35395 / DSM 2834 / JCM 12185 / C2A)	Archaea	72.3	9.2e-60	233.4
G61_02601	Q0W8B1_METAR	Methanocella arvoryzae (strain DSM 22066 / NBRC 105507 / MRE50)	Archaea	37.5	5.2e-59	232.3
TH5896_02633	L0HEA1_METFS	Methanoregula formicica (strain DSM 22288 / NBRC 105244 / SMSP)	Bacteria	58.5	1.8e-58	229.6
UBA348_03658	F6DUG8_DESRL	Desulfotomaculum ruminis (strain ATCC 23193 / DSM 2154 / NCIMB 8452 / DL)	Archaea	35.7	4.3e-58	229.6
TH526_03373	F0QYN7_VULM7	Vulcanisaeta moutnovskia (strain 768-28)	Archaea	73	4e-58	228
TH526_00791	D3F8F9_CONWI	Conexibacter woesei (strain DSM 14684 / JCM 11494 / NBRC 100937 / ID131577)	Bacteria	37	3.2e-57	226.1
TH4187_02109	C7NQL8_HALUD	Halorhabdus utahensis (strain DSM 12940 / JCM 11049 / AX-2)	Archaea	66.7	2.8e-57	225.3
TH526_00047	Q9V0I3_PYRAB	Pyrococcus abyssi (strain GE5 / Orsay)	Archaea	31	1.5e-55	221.1
TH1173_02567	U5Q1V7_METII	Methanomassiliicoccus intestinalis (strain Issoire-Mx1)	Archaea	87.4	1.8e-54	215.7
TH4187_00917	D7E9S2_METEZ	Methanohalobium evestigatum (strain ATCC BAA-1072 / DSM 3721 / NBRC 107634 / OCM 161 / Z-7303)	Archaea	30.6	1.9e-53	213.8
TH5895_00100	D7EBV7_METEZ	Methanohalobium evestigatum (strain ATCC BAA-1072 / DSM 3721 / NBRC 107634 / OCM 161 / Z-7303)	Archaea	69.2	2.3e-53	212.2
TH5896_00633	R9TBD0_METII	Methanomassiliicoccus intestinalis (strain Issoire-Mx1)	Archaea	51.1	8.1e-53	211.1
MY3_02616	F0QYS7_VULM7	Vulcanisaeta moutnovskia (strain 768-28)	Archaea	58.5	1.2e-52	209.9
Bin19_00531	Q7NCT5_GLOVI	Gloeobacter violaceus (strain ATCC 29082 / PCC 7421)	Bacteria	41.1	8.4e-52	208
TH1173_03184	R9TBR6_METII	Methanomassiliicoccus intestinalis (strain Issoire-Mx1)	Archaea	34.1	3.5e-51	206.1
TH5895_01520	C4LE82_TOLAT	Tolumonas auensis (strain DSM 9187 / TA4)	Bacteria	44.1	4.8e-50	201.8
Bin19_03589	E3GYG3_METFV	Methanothermus fervidus (strain ATCC 43054 / DSM 2088 / JCM 10308 / V24 S)	Archaea	41.1	1.2e-49	200.7
UBA348_01976	C7NTX2_HALUD	Halorhabdus utahensis (strain DSM 12940 / JCM 11049 / AX-2)	Archaea	50	2.1e-49	199.5
TH526_04394	D9X8R9_STRVT	Streptomyces viridochromogenes (strain DSM 40736 / JCM 4977 / BCRC 1201 / Tue 494)	Bacteria	41.7	4.3e-49	199.1
TH1917_00174	Q978R5_THEVO	Thermoplasma volcanium (strain ATCC 51530 / DSM 4299 / JCM 9571 / NBRC 15438 / GSS1)	Archaea	32.4	3.2e-48	196.4
TH1173_01910	I4AKB0_BERLS	Bernardetia litoralis (strain ATCC 23117 / DSM 6794 / NBRC 15988 / NCIMB 1366 / Sio-4)	Bacteria	55.2	1e-47	193.7
G61_02302	Q7USV2_RHOBA	Rhodopirellula baltica (strain DSM 10527 / NCIMB 13988 / SH1)	Bacteria	37.5	1.1e-46	191
UBA348_02292	F0QUS0_VULM7	Vulcanisaeta moutnovskia (strain 768-28)	Archaea	42.2	1.2e-46	190.7
UBA348_03726	G8SKI9_ACTS5	Actinoplanes sp. (strain ATCC 31044 / CBS 674.73 / SE50/110)	Bacteria	46	4.5e-45	185.3
Nfr-C13_01262	F0QVY1_VULM7	Vulcanisaeta moutnovskia (strain 768-28)	Archaea	66.7	1.2e-44	183
TH1173_00985	C7NNH8_HALUD	Halorhabdus utahensis (strain DSM 12940 / JCM 11049 / AX-2)	Archaea	48.6	1.2e-43	180.3
Bin19_01561	U5Q585_METII	Methanomassiliicoccus intestinalis (strain Issoire-Mx1)	Archaea	66.4	2.6e-43	178.7
TH526_05353	Q12AM8_POLSJ	Polaromonas sp. (strain JS666 / ATCC BAA-500)	Bacteria	37.5	1.5e-42	177.6
TH1917_00456	F7XNB0_METZD	Methanosalsum zhilinae (strain DSM 4017 / NBRC 107636 / OCM 62 / WeN5)	Archaea	40.1	5e-41	172.2
TH526_04624	K9XTZ5_STAC7	Stanieria cyanosphaera (strain ATCC 29371 / PCC 7437)	Bacteria	37.4	8.3e-41	171.8
TH1920_01320	U5Q2A0_METII	Methanomassiliicoccus intestinalis (strain Issoire-Mx1)	Archaea	29.9	1.9e-40	171
TH5895_01776	R9T7K8_METII	Methanomassiliicoccus intestinalis (strain Issoire-Mx1)	Archaea	63.5	1.2e-39	166.4
UBA348_03665	D3RTQ6_ALLVD	Allochromatium vinosum (strain ATCC 17899 / DSM 180 / NBRC 103801 / NCIMB 10441 / D)	Bacteria	45.4	3e-39	166
Bin19_03422	C7NUI2_HALUD	Halorhabdus utahensis (strain DSM 12940 / JCM 11049 / AX-2)	Archaea	64.5	3.5e-38	161.8
TH5895_02584	F2LUU9_HIPMA	Hippea maritima (strain ATCC 700847 / DSM 10411 / MH2)	Bacteria	37.8	2.5e-37	159.8
TH5895_03382	A6SWT0_JANMA	Janthinobacterium sp. (strain Marseille)	Bacteria	60.6	2.4e-36	155.2
TH4187_01796	A0JUC9_ARTS2	Arthrobacter sp. (strain FB24)	Bacteria	25.4	3.1e-35	154.5
TH4187_01502	C6XN79_HIRBI	Hirschia baltica (strain ATCC 49814 / DSM 5838 / IFAM 1418)	Bacteria	40.9	2.4e-35	152.5
TH1917_01954	B9XKQ0_PEDPL	Pedosphaera parvula (strain Ellin514)	Bacteria	72.2	1.1e-34	149.8
TH526_05901	Q5LKR0_RUEPO	Ruegeria pomeroyi (strain ATCC 700808 / DSM 15171 / DSS-3)	Bacteria	46.5	1.5e-34	149.8
TH1177_02883	A0A1F6CC09_HANXR	Handelsmanbacteria sp. (strain RIFCSPLOWO2_12_FULL_64_10)	Bacteria	46	2.4e-34	149.4
TH1917_00060	R9T723_METII	Methanomassiliicoccus intestinalis (strain Issoire-Mx1)	Archaea	51.7	3.6e-34	148.7
TH526_04925	U5Q1V7_METII	Methanomassiliicoccus intestinalis (strain Issoire-Mx1)	Archaea	45.6	4.7e-33	144.8
MY3_02801	C7NRJ2_HALUD	Halorhabdus utahensis (strain DSM 12940 / JCM 11049 / AX-2)	Archaea	65.7	4.9e-32	141.4
TH5895_02308	C4LCR6_TOLAT	Tolumonas auensis (strain DSM 9187 / TA4)	Bacteria	50	2.6e-31	139
TH5894_00054	H3ZPG2_THELN	Thermococcus litoralis (strain ATCC 51850 / DSM 5473 / JCM 8560 / NS-C)	Archaea	64.1	1.1e-30	136.7
TH1917_03270	R9TAE5_METII	Methanomassiliicoccus intestinalis (strain Issoire-Mx1)	Archaea	53.4	1.5e-30	136
TH5895_00449	H3ZPT2_THELN	Thermococcus litoralis (strain ATCC 51850 / DSM 5473 / JCM 8560 / NS-C)	Archaea	93.9	1.6e-30	135.2
TH1177_00964	C7NV22_HALUD	Halorhabdus utahensis (strain DSM 12940 / JCM 11049 / AX-2)	Archaea	43.5	4.1e-30	135.2
TH526_05999	C7NQ56_HALUD	Halorhabdus utahensis (strain DSM 12940 / JCM 11049 / AX-2)	Archaea	72.2	7.1e-30	133.3
TH4187_00640	D1AEV1_THECD	Thermomonospora curvata (strain ATCC 19995 / DSM 43183 / JCM 3096 / NBRC 15933 / NCIMB 10081 / Henssen B9)	Bacteria	65.2	5.4e-29	130.6
TH4187_01852	A1BIX6_CHLPD	Chlorobium phaeobacteroides (strain DSM 266)	Bacteria	44	8.9e-29	130.6
TH1173_02863	H3ZPD7_THELN	Thermococcus litoralis (strain ATCC 51850 / DSM 5473 / JCM 8560 / NS-C)	Archaea	75.7	4.8e-28	127.1
TH1173_00973	F0QYN7_VULM7	Vulcanisaeta moutnovskia (strain 768-28)	Archaea	35.1	2.1e-27	126.7
TH5895_04104	H3ZQC6_THELN	Thermococcus litoralis (strain ATCC 51850 / DSM 5473 / JCM 8560 / NS-C)	Archaea	37.4	3.3e-27	126.7
TH5895_03555	B2IGS1_BEII9	Beijerinckia indica subsp. indica (strain ATCC 9039 / DSM 1715 / NCIB 8712)	Bacteria	48.4	1.8e-27	125.9
TH5895_04276	B5GPU6_STRC2	Streptomyces clavuligerus (strain ATCC 27064 / DSM 738 / JCM 4710 / NBRC 13307 / NCIMB 12785 / NRRL 3585 / VKM Ac-602)	Bacteria	45.2	2.8e-27	125.6
TH5895_02482	J2JK22_FLASC	Flavobacterium sp. (strain CF136)	Bacteria	45.8	7.9e-27	124.4
G61_01366	E3I844_RHOVT	Rhodomicrobium vannielii (strain ATCC 17100 / ATH 3.1.1 / DSM 162 / LMG 4299)	Bacteria	26.2	1.9e-26	124
TH5895_04372	U5Q2A0_METII	Methanomassiliicoccus intestinalis (strain Issoire-Mx1)	Archaea	72.2	1.1e-26	122.5
TH1173_00944	F0QYS8_VULM7	Vulcanisaeta moutnovskia (strain 768-28)	Archaea	42.8	4e-25	120.2
TH526_02132	Q9HJ00_THEAC	Thermoplasma acidophilum (strain ATCC 25905 / DSM 1728 / JCM 9062 / NBRC 15155 / AMRC-C165)	Archaea	39.5	3e-25	119
TH703_00009	Q1IJR6_KORVE	Koribacter versatilis (strain Ellin345)	Bacteria	37.4	1e-24	118.2
MY3_01522	C7NRF2_HALUD	Halorhabdus utahensis (strain DSM 12940 / JCM 11049 / AX-2)	Archaea	55.4	1.1e-24	116.7
TH4187_01089	C7NVG1_HALUD	Halorhabdus utahensis (strain DSM 12940 / JCM 11049 / AX-2)	Archaea	65.1	2.2e-24	115.2
TH526_02621	K9QU67_NOSS7	Nostoc sp. (strain ATCC 29411 / PCC 7524)	Bacteria	44.7	8.3e-24	115.2
TH1177_00265	Q023L0_SOLUE	Solibacter usitatus (strain Ellin6076)	Bacteria	27.7	2.8e-23	113.2
UBA348_03087	A5GE66_GEOUR	Geobacter uraniireducens (strain Rf4)	Bacteria	50.4	2.9e-22	108.6
TH1917_00578	F0QU98_VULM7	Vulcanisaeta moutnovskia (strain 768-28)	Archaea	74	2.5e-22	108.2
TH1920_01737	Q0W5D1_METAR	Methanocella arvoryzae (strain DSM 22066 / NBRC 105507 / MRE50)	Archaea	55.1	1.5e-21	105.9
MY3_03136	F0QXU7_VULM7	Vulcanisaeta moutnovskia (strain 768-28)	Archaea	64.8	2.7e-21	104.8
TH1173_03232	S6A4J9_THELN	Thermococcus litoralis (strain ATCC 51850 / DSM 5473 / JCM 8560 / NS-C)	Archaea	50	5.5e-21	104.4
TH5895_01463	F0QVR8_VULM7	Vulcanisaeta moutnovskia (strain 768-28)	Archaea	32.1	2e-20	103.2
TH1173_01356	D3BV93_POLPP	Polysphondylium pallidum (strain ATCC 26659 / Pp 5 / PN500)	Eukaryota	30.3	5.1e-20	102.4
TH526_03912	Q0W5Q2_METAR	Methanocella arvoryzae (strain DSM 22066 / NBRC 105507 / MRE50)	Archaea	51.1	3.5e-20	101.3
G61_01200	E2Q858_STRC2	Streptomyces clavuligerus (strain ATCC 27064 / DSM 738 / JCM 4710 / NBRC 13307 / NCIMB 12785 / NRRL 3585 / VKM Ac-602)	Bacteria	34.2	1.2e-19	100.9
Nfr-C13_02334	S5ZTN5_THELN	Thermococcus litoralis (strain ATCC 51850 / DSM 5473 / JCM 8560 / NS-C)	Archaea	100	9.9e-20	99
TH526_00859	U5Q2D2_METII	Methanomassiliicoccus intestinalis (strain Issoire-Mx1)	Archaea	73.3	2.8e-19	97.8
BS3_02452	D9Q338_ACIS3	Acidilobus saccharovorans (strain DSM 16705 / JCM 18335 / VKM B-2471 / 345-15)	Archaea	45.9	9.2e-19	97.1
Bin19_02666	D7E990_METEZ	Methanohalobium evestigatum (strain ATCC BAA-1072 / DSM 3721 / NBRC 107634 / OCM 161 / Z-7303)	Archaea	27.7	6e-18	95.1
TH5895_00515	C7NV22_HALUD	Halorhabdus utahensis (strain DSM 12940 / JCM 11049 / AX-2)	Archaea	53.6	3.1e-18	94.7
TH4187_01084	R9T7K8_METII	Methanomassiliicoccus intestinalis (strain Issoire-Mx1)	Archaea	33.1	9.3e-18	94.4
TH1917_01047	D2QYQ0_PIRSD	Pirellula staleyi (strain ATCC 27377 / DSM 6068 / ICPB 4128)	Bacteria	69.5	5.4e-18	94
TH526_02746	R9TA04_METII	Methanomassiliicoccus intestinalis (strain Issoire-Mx1)	Archaea	23	8.1e-17	92.4
TH1917_01902	D7EB74_METEZ	Methanohalobium evestigatum (strain ATCC BAA-1072 / DSM 3721 / NBRC 107634 / OCM 161 / Z-7303)	Archaea	48.8	3.6e-17	91.3
TH5896_02749	E8V4U9_TERSS	Terriglobus saanensis (strain ATCC BAA-1853 / DSM 23119 / SP1PR4)	Bacteria	38.3	7.2e-17	91.3
TH1173_00954	A4FAS8_SACEN	Saccharopolyspora erythraea (strain ATCC 11635 / DSM 40517 / JCM 4748 / NBRC 13426 / NCIMB 8594 / NRRL 2338)	Bacteria	45.5	7.2e-17	90.5
TH1917_03115	Q9HSP3_HALSA	Halobacterium salinarum (strain ATCC 700922 / JCM 11081 / NRC-1)	Bacteria	49.4	7.3e-17	90.1
Bin19_05218	R9T723_METII	Methanomassiliicoccus intestinalis (strain Issoire-Mx1)	Archaea	56	1.3e-16	89.4
MY3_01052	F6D439_METPW	Methanobacterium paludis (strain DSM 25820 / JCM 18151 / SWAN1)	Archaea	33	3.2e-16	89.4
TH526_00869	R9T7K8_METII	Methanomassiliicoccus intestinalis (strain Issoire-Mx1)	Archaea	39.5	5.1e-16	88.2
Bin19_04279	D7EB52_METEZ	Methanohalobium evestigatum (strain ATCC BAA-1072 / DSM 3721 / NBRC 107634 / OCM 161 / Z-7303)	Archaea	54.1	5.1e-16	87.4
Bin19_04849	F7XPW6_METZD	Methanosalsum zhilinae (strain DSM 4017 / NBRC 107636 / OCM 62 / WeN5)	Archaea	28.2	2.9e-15	87
TH1917_02362	D7BB21_MEISD	Meiothermus silvanus (strain ATCC 700542 / DSM 9946 / VI-R2)	Bacteria	37.9	3.4e-15	85.5
TH1917_03351	C7QCK4_CATAD	Catenulispora acidiphila (strain DSM 44928 / NRRL B-24433 / NBRC 102108 / JCM 14897)	Bacteria	28.2	1.9e-14	84
TH1920_01022	Q0W8B3_METAR	Methanocella arvoryzae (strain DSM 22066 / NBRC 105507 / MRE50)	Archaea	76	7.2e-15	82.8
TH4187_01456	B2J7X9_NOSP7	Nostoc punctiforme (strain ATCC 29133 / PCC 73102)	Bacteria	27.8	2.3e-13	80.9
TH1917_00452	F2K0S0_MARM1	Marinomonas mediterranea (strain ATCC 700492 / JCM 21426 / NBRC 103028 / MMB-1)	Bacteria	35.7	1.1e-13	80.5
TH1173_02678	H3ZPG2_THELN	Thermococcus litoralis (strain ATCC 51850 / DSM 5473 / JCM 8560 / NS-C)	Archaea	32.2	5e-13	79
UBA348_02532	A6WET9_KINRD	Kineococcus radiotolerans (strain ATCC BAA-149 / DSM 14245 / SRS30216)	Bacteria	29.5	4.4e-12	75.9
TH5896_02831	L9VAP2_HALJB	Halalkalicoccus jeotgali (strain DSM 18796 / CECT 7217 / JCM 14584 / KCTC 4019 / B3)	Archaea	48.3	3.4e-12	75.5
TH526_05684	O57763_PYRHO	Pyrococcus horikoshii (strain ATCC 700860 / DSM 12428 / JCM 9974 / NBRC 100139 / OT-3)	Archaea	44.8	2.7e-11	72.4
TH1920_01038	I4C9D4_DESTA	Desulfomonile tiedjei (strain ATCC 49306 / DSM 6799 / DCB-1)	Bacteria	71.4	1.9e-11	71.2
TH526_03281	Q97BB4_THEVO	Thermoplasma volcanium (strain ATCC 51530 / DSM 4299 / JCM 9571 / NBRC 15438 / GSS1)	Archaea	73.9	2.7e-11	70.9
Bin19_03521	D3E1I4_METRM	Methanobrevibacter ruminantium (strain ATCC 35063 / DSM 1093 / JCM 13430 / OCM 146 / M1)	Archaea	29.5	9.5e-11	70.9
TH5896_02933	S5ZTX8_THELN	Thermococcus litoralis (strain ATCC 51850 / DSM 5473 / JCM 8560 / NS-C)	Archaea	48.5	1.4e-10	68.9
TH1173_00499	C7NM89_HALUD	Halorhabdus utahensis (strain DSM 12940 / JCM 11049 / AX-2)	Archaea	29.7	4.3e-09	66.6
GoM-MAG1_00502	I3R495_HALMT	Haloferax mediterranei (strain ATCC 33500 / DSM 1411 / JCM 8866 / NBRC 14739 / NCIMB 2177 / R-4)	Archaea	97.1	4.7e-10	66.2
TH1920_00902	F0QYN9_VULM7	Vulcanisaeta moutnovskia (strain 768-28)	Archaea	29.5	4.4e-09	65.5
TH1917_00049	I0I7Y6_CALAS	Caldilinea aerophila (strain DSM 14535 / JCM 11387 / NBRC 104270 / STL-6-O1)	Bacteria	40	3.6e-09	64.7
TH703_02034	D0LTP7_HALO1	Haliangium ochraceum (strain DSM 14365 / JCM 11303 / SMP-2)	Bacteria	48	7.6e-09	64.3
TH1173_00685	A0A067T979_GALM3	Galerina marginata (strain CBS 339.88)	Eukaryota	41.2	5.6e-09	63.5
TH5894_00761	S5ZTX8_THELN	Thermococcus litoralis (strain ATCC 51850 / DSM 5473 / JCM 8560 / NS-C)	Archaea	48.4	1.8e-08	62
13-1-40CM-48-12_00116	A2BLT2_HYPBU	Hyperthermus butylicus (strain DSM 5456 / JCM 9403 / PLM1-5)	Archaea	59.6	2.1e-08	61.2
TH5896_02976	C7NSW7_HALUD	Halorhabdus utahensis (strain DSM 12940 / JCM 11049 / AX-2)	Archaea	25.5	1.2e-07	61.2
TH1173_00467	C0QTD5_PERMH	Persephonella marina (strain DSM 14350 / EX-H1)	Archaea	36.1	6.7e-08	60.5
G61_01089	D7EAL5_METEZ	Methanohalobium evestigatum (strain ATCC BAA-1072 / DSM 3721 / NBRC 107634 / OCM 161 / Z-7303)	Bacteria	30	1.6e-07	60.5
Bin19_00965	A2BJB6_HYPBU	Hyperthermus butylicus (strain DSM 5456 / JCM 9403 / PLM1-5)	Archaea	60.5	1.1e-07	59.3
TH703_01651	K2R0X6_METFP	Methanobacterium formicicum (strain DSM 3637 / PP1)	Archaea	40.3	5.6e-07	58.2
TH526_06004	G4RLS9_THETK	Thermoproteus tenax (strain ATCC 35583 / DSM 2078 / JCM 9277 / NBRC 100435 / Kra 1)	Archaea	34.9	7.4e-07	57.8
TH5894_00118	A6UP90_METVS	Methanococcus vannielii (strain ATCC 35089 / DSM 1224 / JCM 13029 / OCM 148 / SB)	Archaea	25.9	2.1e-06	57.4
UBA348_03082	Q12XA8_METBU	Methanococcoides burtonii (strain DSM 6242 / NBRC 107633 / OCM 468 / ACE-M)	Archaea	26.5	1.5e-06	57
TH1917_03987	A0A080WLY7_TRIRC	Trichophyton rubrum (strain ATCC MYA-4607 / CBS 118892)	Eukaryota	43.8	1.9e-06	55.8
TH1173_00497	A0A167PQW3_PHYB8	Phycomyces blakesleeanus (strain ATCC 8743b / DSM 1359 / FGSC 10004 / NBRC 33097 / NRRL 1555)	Eukaryota	24.7	6.2e-06	55.5
TH1917_02955	A9B623_HERA2	Herpetosiphon aurantiacus (strain ATCC 23779 / DSM 785 / 114-95)	Bacteria	28	1e-05	54.3
TH4187_01559	F4LR65_TEPAE	Tepidanaerobacter acetatoxydans (strain DSM 21804 / JCM 16047 / Re1)	Archaea	57.1	4.9e-06	53.5
TH5894_00790	C7NT80_HALUD	Halorhabdus utahensis (strain DSM 12940 / JCM 11049 / AX-2)	Bacteria	63.9	8e-06	53.5
TH5894_00629	C7NVC5_HALUD	Halorhabdus utahensis (strain DSM 12940 / JCM 11049 / AX-2)	Archaea	61.1	8.2e-06	52.4
							Gene familes with detected homologs outside of Thaumarchaeota (%)
NS LCA							84
EN76_02811	A2BM95_HYPBU	Hyperthermus butylicus (strain DSM 5456 / JCM 9403 / PLM1-5)	Archaea	99.8	0	2502.6
Ga9-2_02581	D7EAU4_METEZ	Methanohalobium evestigatum (strain ATCC BAA-1072 / DSM 3721 / NBRC 107634 / OCM 161 / Z-7303)	Archaea	99.9	0	1604
Ga9-2_03429	D7EA31_METEZ	Methanohalobium evestigatum (strain ATCC BAA-1072 / DSM 3721 / NBRC 107634 / OCM 161 / Z-7303)	Archaea	99.9	0	1395.9
SR1_00937	Q0W7J7_METAR	Methanocella arvoryzae (strain DSM 22066 / NBRC 105507 / MRE50)	Archaea	99.9	0	1390.6
AB-633-I03_00076	M0J3I1_HALMT	Haloferax mediterranei (strain ATCC 33500 / DSM 1411 / JCM 8866 / NBRC 14739 / NCIMB 2177 / R-4)	Archaea	100	0	1137.5
TH703_01848	D7E9B8_METEZ	Methanohalobium evestigatum (strain ATCC BAA-1072 / DSM 3721 / NBRC 107634 / OCM 161 / Z-7303)	Archaea	61.6	0	1078.5
Ga9-2_01524	D7EA88_METEZ	Methanohalobium evestigatum (strain ATCC BAA-1072 / DSM 3721 / NBRC 107634 / OCM 161 / Z-7303)	Archaea	99.3	2.1e-257	891.7
EN76_02469	Q0W0E0_METAR	Methanocella arvoryzae (strain DSM 22066 / NBRC 105507 / MRE50)	Archaea	89	1.2e-243	845.9
AD-606-A17_01014	L9VWM1_HALJB	Halalkalicoccus jeotgali (strain DSM 18796 / CECT 7217 / JCM 14584 / KCTC 4019 / B3)	Archaea	89.9	1.3e-230	802.7
UBA217_01378	D7EB88_METEZ	Methanohalobium evestigatum (strain ATCC BAA-1072 / DSM 3721 / NBRC 107634 / OCM 161 / Z-7303)	Archaea	87.5	4.4e-214	747.7
13-1-40CM-48-12_00035	D7E736_METEZ	Methanohalobium evestigatum (strain ATCC BAA-1072 / DSM 3721 / NBRC 107634 / OCM 161 / Z-7303)	Archaea	87.5	1.6e-191	672.5
TH5893_01929	F0QXW0_VULM7	Vulcanisaeta moutnovskia (strain 768-28)	Archaea	73.5	1.8e-191	672.5
UBA239_01548	D7EBS4_METEZ	Methanohalobium evestigatum (strain ATCC BAA-1072 / DSM 3721 / NBRC 107634 / OCM 161 / Z-7303)	Archaea	90.8	3.5e-190	667.9
TH526_00490	D7EBE4_METEZ	Methanohalobium evestigatum (strain ATCC BAA-1072 / DSM 3721 / NBRC 107634 / OCM 161 / Z-7303)	Archaea	44.6	2e-189	666.8
Ga9-2_02362	D7E736_METEZ	Methanohalobium evestigatum (strain ATCC BAA-1072 / DSM 3721 / NBRC 107634 / OCM 161 / Z-7303)	Archaea	99.7	1.6e-184	649
Bin19_04240	Q1IPP8_KORVE	Koribacter versatilis (strain Ellin345)	Bacteria	55.8	1.6e-182	643.3
Ga9-2_02759	D7EAH1_METEZ	Methanohalobium evestigatum (strain ATCC BAA-1072 / DSM 3721 / NBRC 107634 / OCM 161 / Z-7303)	Archaea	100	1.9e-182	642.1
EN76_00324	A2BL84_HYPBU	Hyperthermus butylicus (strain DSM 5456 / JCM 9403 / PLM1-5)	Archaea	99.7	4.2e-179	630.9
UBA239_01475	D7E8E6_METEZ	Methanohalobium evestigatum (strain ATCC BAA-1072 / DSM 3721 / NBRC 107634 / OCM 161 / Z-7303)	Archaea	89.1	1.6e-172	609.4
SR1_00039	D7E9S3_METEZ	Methanohalobium evestigatum (strain ATCC BAA-1072 / DSM 3721 / NBRC 107634 / OCM 161 / Z-7303)	Archaea	75.3	1e-169	600.1
EN76_00727	A2BMN2_HYPBU	Hyperthermus butylicus (strain DSM 5456 / JCM 9403 / PLM1-5)	Archaea	100	1.6e-167	592.4
TH526_00798	R9T933_METII	Methanomassiliicoccus intestinalis (strain Issoire-Mx1)	Archaea	72.7	7.9e-167	590.5
TH5895_01609	Q0W7P2_METAR	Methanocella arvoryzae (strain DSM 22066 / NBRC 105507 / MRE50)	Archaea	68.3	3.8e-164	581.6
13-1-40CM-48-12_00699	D7E998_METEZ	Methanohalobium evestigatum (strain ATCC BAA-1072 / DSM 3721 / NBRC 107634 / OCM 161 / Z-7303)	Archaea	85	3.5e-163	578.2
Nfr-C13_01162	A2BKG4_HYPBU	Hyperthermus butylicus (strain DSM 5456 / JCM 9403 / PLM1-5)	Archaea	75.6	1.5e-159	566.2
UBA216_00124	D7E9C5_METEZ	Methanohalobium evestigatum (strain ATCC BAA-1072 / DSM 3721 / NBRC 107634 / OCM 161 / Z-7303)	Archaea	82.9	1.4e-159	566.2
EN76_01681	A2BM23_HYPBU	Hyperthermus butylicus (strain DSM 5456 / JCM 9403 / PLM1-5)	Archaea	100	7.2e-159	563.5
Ga9-2_00727	D7E9L4_METEZ	Methanohalobium evestigatum (strain ATCC BAA-1072 / DSM 3721 / NBRC 107634 / OCM 161 / Z-7303)	Archaea	100	1.3e-155	552.7
13-1-40CM-48-12_00858	D8J4P2_HALJB	Halalkalicoccus jeotgali (strain DSM 18796 / CECT 7217 / JCM 14584 / KCTC 4019 / B3)	Archaea	98.6	8.7e-155	550.1
TH5896_00080	Q01YC8_SOLUE	Solibacter usitatus (strain Ellin6076)	Bacteria	76.4	2.8e-147	525.4
SR1_02931	A2BK70_HYPBU	Hyperthermus butylicus (strain DSM 5456 / JCM 9403 / PLM1-5)	Archaea	83	4.8e-147	524.6
SR1_01070	Q0W638_METAR	Methanocella arvoryzae (strain DSM 22066 / NBRC 105507 / MRE50)	Archaea	100	1e-141	506.5
TH526_00054	I0IA24_CALAS	Caldilinea aerophila (strain DSM 14535 / JCM 11387 / NBRC 104270 / STL-6-O1)	Bacteria	49.9	3e-140	502.7
TH5894_00960	D7EAQ8_METEZ	Methanohalobium evestigatum (strain ATCC BAA-1072 / DSM 3721 / NBRC 107634 / OCM 161 / Z-7303)	Archaea	72.6	1.6e-137	493
TH526_04070	A2BIZ3_HYPBU	Hyperthermus butylicus (strain DSM 5456 / JCM 9403 / PLM1-5)	Archaea	47	1.8e-135	486.9
EN76_01434	Q0W7W0_METAR	Methanocella arvoryzae (strain DSM 22066 / NBRC 105507 / MRE50)	Archaea	84.4	2.7e-132	475.3
UBA216_00769	Q0W7D5_METAR	Methanocella arvoryzae (strain DSM 22066 / NBRC 105507 / MRE50)	Archaea	56.3	1.3e-130	470.7
G61_00360	A9FYA5_SORC5	Sorangium cellulosum (strain So ce56)	Bacteria	49	1.1e-127	460.7
Ga9-2_02222	D7E9M5_METEZ	Methanohalobium evestigatum (strain ATCC BAA-1072 / DSM 3721 / NBRC 107634 / OCM 161 / Z-7303)	Archaea	99.6	3.7e-127	458
TH1917_03339	A2BM43_HYPBU	Hyperthermus butylicus (strain DSM 5456 / JCM 9403 / PLM1-5)	Archaea	49.2	9e-126	454.5
AD-305-F05_01025	C5A6M9_THEGJ	Thermococcus gammatolerans (strain DSM 15229 / JCM 11827 / EJ3)	Archaea	91.2	7.5e-126	453.8
UBA239_00355	D7EAH4_METEZ	Methanohalobium evestigatum (strain ATCC BAA-1072 / DSM 3721 / NBRC 107634 / OCM 161 / Z-7303)	Archaea	44.7	3.2e-125	452.6
TH526_01417	Q0W8J6_METAR	Methanocella arvoryzae (strain DSM 22066 / NBRC 105507 / MRE50)	Archaea	88.4	3.5e-125	451.4
SR1_00179	A2BN78_HYPBU	Hyperthermus butylicus (strain DSM 5456 / JCM 9403 / PLM1-5)	Archaea	71.7	3.9e-124	448.4
UBA216_01142	D7E9U9_METEZ	Methanohalobium evestigatum (strain ATCC BAA-1072 / DSM 3721 / NBRC 107634 / OCM 161 / Z-7303)	Archaea	79.3	1.1e-123	446.8
TH4187_01333	F0QX61_VULM7	Vulcanisaeta moutnovskia (strain 768-28)	Archaea	47.8	1.6e-123	446.8
TH1173_00545	H3ZR55_THELN	Thermococcus litoralis (strain ATCC 51850 / DSM 5473 / JCM 8560 / NS-C)	Archaea	65.1	1.8e-123	446.4
TH5896_00378	A2BM85_HYPBU	Hyperthermus butylicus (strain DSM 5456 / JCM 9403 / PLM1-5)	Archaea	71.4	3.1e-121	438.7
UBA240_00682	D7E9M5_METEZ	Methanohalobium evestigatum (strain ATCC BAA-1072 / DSM 3721 / NBRC 107634 / OCM 161 / Z-7303)	Archaea	76.5	6e-118	427.6
EN76_01074	A2BMF7_HYPBU	Hyperthermus butylicus (strain DSM 5456 / JCM 9403 / PLM1-5)	Archaea	94	1.3e-117	426.4
Bin19_05191	D7EAQ2_METEZ	Methanohalobium evestigatum (strain ATCC BAA-1072 / DSM 3721 / NBRC 107634 / OCM 161 / Z-7303)	Archaea	53	1e-113	414.1
UBA216_00515	D7EAI5_METEZ	Methanohalobium evestigatum (strain ATCC BAA-1072 / DSM 3721 / NBRC 107634 / OCM 161 / Z-7303)	Archaea	68.4	7.3e-113	411
EN76_01490	A2BMT5_HYPBU	Hyperthermus butylicus (strain DSM 5456 / JCM 9403 / PLM1-5)	Archaea	100	1.7e-112	409.1
TH1177_02026	B8HWW3_CYAP4	Cyanothece sp. (strain PCC 7425 / ATCC 29141)	Bacteria	61.9	4.2e-111	405.2
NCS_00615	D7EAJ1_METEZ	Methanohalobium evestigatum (strain ATCC BAA-1072 / DSM 3721 / NBRC 107634 / OCM 161 / Z-7303)	Archaea	67.3	7.8e-108	394
Bin19_02984	Q0W6B5_METAR	Methanocella arvoryzae (strain DSM 22066 / NBRC 105507 / MRE50)	Archaea	64.8	7e-107	391
13-1-40CM-48-12_00774	L9VWJ7_HALJB	Halalkalicoccus jeotgali (strain DSM 18796 / CECT 7217 / JCM 14584 / KCTC 4019 / B3)	Archaea	90.8	2e-106	389
UBA240_00482	D7EAX5_METEZ	Methanohalobium evestigatum (strain ATCC BAA-1072 / DSM 3721 / NBRC 107634 / OCM 161 / Z-7303)	Archaea	74	2.1e-106	389
TH1917_02334	R9T723_METII	Methanomassiliicoccus intestinalis (strain Issoire-Mx1)	Archaea	52.3	8.9e-105	384.4
UBA216_01048	D7E7Z7_METEZ	Methanohalobium evestigatum (strain ATCC BAA-1072 / DSM 3721 / NBRC 107634 / OCM 161 / Z-7303)	Archaea	85.2	4.7e-103	377.9
SR1_00847	Q0W725_METAR	Methanocella arvoryzae (strain DSM 22066 / NBRC 105507 / MRE50)	Archaea	100	5.5e-103	377.5
SR1_03154	A2BLP1_HYPBU	Hyperthermus butylicus (strain DSM 5456 / JCM 9403 / PLM1-5)	Archaea	93.8	7.7e-102	373.6
UBA217_00169	D7EB25_METEZ	Methanohalobium evestigatum (strain ATCC BAA-1072 / DSM 3721 / NBRC 107634 / OCM 161 / Z-7303)	Archaea	88.1	3.3e-100	368.2
TH5896_00763	R9TBG8_METII	Methanomassiliicoccus intestinalis (strain Issoire-Mx1)	Archaea	75.7	1.1e-99	366.7
UBA348_02501	I3R4G9_HALMT	Haloferax mediterranei (strain ATCC 33500 / DSM 1411 / JCM 8866 / NBRC 14739 / NCIMB 2177 / R-4)	Archaea	75.3	2.2e-96	355.9
UBA216_00323	D7EB25_METEZ	Methanohalobium evestigatum (strain ATCC BAA-1072 / DSM 3721 / NBRC 107634 / OCM 161 / Z-7303)	Archaea	86.9	1.6e-96	355.9
UBA216_01540	R9T5L6_METII	Methanomassiliicoccus intestinalis (strain Issoire-Mx1)	Archaea	85.1	1.4e-95	352.8
Bin19_04814	A2BJ52_HYPBU	Hyperthermus butylicus (strain DSM 5456 / JCM 9403 / PLM1-5)	Archaea	60.2	1e-94	350.5
Bin19_00774	D7EBB8_METEZ	Methanohalobium evestigatum (strain ATCC BAA-1072 / DSM 3721 / NBRC 107634 / OCM 161 / Z-7303)	Archaea	45	2.1e-94	350.1
UBA217_01341	D7E9L2_METEZ	Methanohalobium evestigatum (strain ATCC BAA-1072 / DSM 3721 / NBRC 107634 / OCM 161 / Z-7303)	Archaea	88.8	1.2e-94	349.7
EN76_02412	A2BM86_HYPBU	Hyperthermus butylicus (strain DSM 5456 / JCM 9403 / PLM1-5)	Archaea	100	2.6e-93	345.1
Ga9-2_01831	A2BLP1_HYPBU	Hyperthermus butylicus (strain DSM 5456 / JCM 9403 / PLM1-5)	Archaea	87.2	7.4e-93	344.4
UBA239_01158	D7E9K1_METEZ	Methanohalobium evestigatum (strain ATCC BAA-1072 / DSM 3721 / NBRC 107634 / OCM 161 / Z-7303)	Archaea	82.2	1.3e-90	336.7
EN76_02265	Q0W6L5_METAR	Methanocella arvoryzae (strain DSM 22066 / NBRC 105507 / MRE50)	Archaea	59	4.2e-90	335.1
UBA239_01115	D7EBN3_METEZ	Methanohalobium evestigatum (strain ATCC BAA-1072 / DSM 3721 / NBRC 107634 / OCM 161 / Z-7303)	Archaea	82.9	6e-90	334.3
EN76_02758	Q0W4N4_METAR	Methanocella arvoryzae (strain DSM 22066 / NBRC 105507 / MRE50)	Archaea	86.1	6.2e-90	334
UBA217_01200	D7E9J1_METEZ	Methanohalobium evestigatum (strain ATCC BAA-1072 / DSM 3721 / NBRC 107634 / OCM 161 / Z-7303)	Archaea	84.3	8.4e-90	333.6
Ga9-2_00287	D7EBR7_METEZ	Methanohalobium evestigatum (strain ATCC BAA-1072 / DSM 3721 / NBRC 107634 / OCM 161 / Z-7303)	Archaea	100	7.6e-90	333.6
SR1_00786	Q10Z26_TRIEI	Trichodesmium erythraeum (strain IMS101)	Bacteria	51.6	3.1e-89	332.4
TH526_02675	D7EAH5_METEZ	Methanohalobium evestigatum (strain ATCC BAA-1072 / DSM 3721 / NBRC 107634 / OCM 161 / Z-7303)	Archaea	71.2	7.3e-88	327.4
G61_00282	A9ERB6_SORC5	Sorangium cellulosum (strain So ce56)	Bacteria	50.7	2.8e-87	325.9
Ga9-2_02204	D7EBP4_METEZ	Methanohalobium evestigatum (strain ATCC BAA-1072 / DSM 3721 / NBRC 107634 / OCM 161 / Z-7303)	Archaea	99.4	2e-87	325.5
TH703_01673	D7EAF4_METEZ	Methanohalobium evestigatum (strain ATCC BAA-1072 / DSM 3721 / NBRC 107634 / OCM 161 / Z-7303)	Archaea	72.2	6.2e-87	324.3
TH1920_00660	A2BM61_HYPBU	Hyperthermus butylicus (strain DSM 5456 / JCM 9403 / PLM1-5)	Archaea	68.3	1.4e-86	323.2
G61_00082	G7VQK4_PAETH	Paenibacillus terrae (strain HPL-003)	Bacteria	54	1.2e-85	320.5
MY3_03655	Q0W7R5_METAR	Methanocella arvoryzae (strain DSM 22066 / NBRC 105507 / MRE50)	Archaea	71.9	8.4e-83	310.5
UBA239_00793	D7EAE4_METEZ	Methanohalobium evestigatum (strain ATCC BAA-1072 / DSM 3721 / NBRC 107634 / OCM 161 / Z-7303)	Archaea	91.5	2.6e-82	308.5
TH5895_03423	D7EBG1_METEZ	Methanohalobium evestigatum (strain ATCC BAA-1072 / DSM 3721 / NBRC 107634 / OCM 161 / Z-7303)	Archaea	67.4	9.2e-82	307.4
TH1173_00810	Q0W872_METAR	Methanocella arvoryzae (strain DSM 22066 / NBRC 105507 / MRE50)	Archaea	40	4.6e-81	305.8
UBA216_01000	D7E674_METEZ	Methanohalobium evestigatum (strain ATCC BAA-1072 / DSM 3721 / NBRC 107634 / OCM 161 / Z-7303)	Archaea	80.7	1e-80	303.5
TH1173_03133	F0QXW1_VULM7	Vulcanisaeta moutnovskia (strain 768-28)	Archaea	69.6	4.5e-78	294.7
UBA216_01511	D7E957_METEZ	Methanohalobium evestigatum (strain ATCC BAA-1072 / DSM 3721 / NBRC 107634 / OCM 161 / Z-7303)	Archaea	80.2	1.7e-77	292.7
MY3_00325	Q0W2F0_METAR	Methanocella arvoryzae (strain DSM 22066 / NBRC 105507 / MRE50)	Archaea	35.1	5.1e-77	292.4
UBA217_00487	D7EBV7_METEZ	Methanohalobium evestigatum (strain ATCC BAA-1072 / DSM 3721 / NBRC 107634 / OCM 161 / Z-7303)	Archaea	85.9	2.6e-77	292
TH1920_01192	Q0W893_METAR	Methanocella arvoryzae (strain DSM 22066 / NBRC 105507 / MRE50)	Archaea	65.3	4.1e-77	291.6
TH5895_02949	D7E951_METEZ	Methanohalobium evestigatum (strain ATCC BAA-1072 / DSM 3721 / NBRC 107634 / OCM 161 / Z-7303)	Archaea	46.7	6e-77	291.6
MY3_00340	H3ZRM4_THELN	Thermococcus litoralis (strain ATCC 51850 / DSM 5473 / JCM 8560 / NS-C)	Archaea	75.8	3.9e-77	291.6
13-1-40CM-48-12_00854	D7EAY7_METEZ	Methanohalobium evestigatum (strain ATCC BAA-1072 / DSM 3721 / NBRC 107634 / OCM 161 / Z-7303)	Archaea	75.9	3.1e-76	288.5
TH5896_03180	D7EB34_METEZ	Methanohalobium evestigatum (strain ATCC BAA-1072 / DSM 3721 / NBRC 107634 / OCM 161 / Z-7303)	Archaea	55.3	7.8e-76	287.7
UBA216_00610	D7E9V2_METEZ	Methanohalobium evestigatum (strain ATCC BAA-1072 / DSM 3721 / NBRC 107634 / OCM 161 / Z-7303)	Archaea	81.7	1.5e-75	286.2
TH1917_02630	C7NRF2_HALUD	Halorhabdus utahensis (strain DSM 12940 / JCM 11049 / AX-2)	Archaea	65.2	1.6e-74	283.1
UBA216_00441	D7E9T1_METEZ	Methanohalobium evestigatum (strain ATCC BAA-1072 / DSM 3721 / NBRC 107634 / OCM 161 / Z-7303)	Archaea	86	3.4e-73	278.9
Ga9-2_01237	D7E9W6_METEZ	Methanohalobium evestigatum (strain ATCC BAA-1072 / DSM 3721 / NBRC 107634 / OCM 161 / Z-7303)	Archaea	100	5.1e-73	277.3
UBA240_00004	D7E7N9_METEZ	Methanohalobium evestigatum (strain ATCC BAA-1072 / DSM 3721 / NBRC 107634 / OCM 161 / Z-7303)	Archaea	81.8	1.4e-72	276.2
UBA217_00621	D7EBL0_METEZ	Methanohalobium evestigatum (strain ATCC BAA-1072 / DSM 3721 / NBRC 107634 / OCM 161 / Z-7303)	Archaea	92.1	3.9e-72	274.6
UBA348_00536	C7NV22_HALUD	Halorhabdus utahensis (strain DSM 12940 / JCM 11049 / AX-2)	Archaea	46.8	2.8e-71	272.7
TH1917_00026	D7EAK3_METEZ	Methanohalobium evestigatum (strain ATCC BAA-1072 / DSM 3721 / NBRC 107634 / OCM 161 / Z-7303)	Archaea	40.4	8.1e-71	271.6
Ga9-2_00098	D7E9K5_METEZ	Methanohalobium evestigatum (strain ATCC BAA-1072 / DSM 3721 / NBRC 107634 / OCM 161 / Z-7303)	Archaea	100	2.9e-71	271.6
Ga9-2_02117	D7EAI8_METEZ	Methanohalobium evestigatum (strain ATCC BAA-1072 / DSM 3721 / NBRC 107634 / OCM 161 / Z-7303)	Archaea	100	4.1e-70	267.7
TH5888_00127	D7E7Z4_METEZ	Methanohalobium evestigatum (strain ATCC BAA-1072 / DSM 3721 / NBRC 107634 / OCM 161 / Z-7303)	Archaea	61.4	1.3e-69	266.9
UBA216_00618	D7EBX6_METEZ	Methanohalobium evestigatum (strain ATCC BAA-1072 / DSM 3721 / NBRC 107634 / OCM 161 / Z-7303)	Archaea	82.1	8.5e-70	266.9
UBA216_01228	A2BM85_HYPBU	Hyperthermus butylicus (strain DSM 5456 / JCM 9403 / PLM1-5)	Archaea	47.4	1.4e-68	263.8
TH526_00330	H3ZPD7_THELN	Thermococcus litoralis (strain ATCC 51850 / DSM 5473 / JCM 8560 / NS-C)	Archaea	73.1	4.7e-68	261.2
UBA217_00276	Q0W6M4_METAR	Methanocella arvoryzae (strain DSM 22066 / NBRC 105507 / MRE50)	Archaea	73.4	8.4e-68	260.4
UBA217_00812	I3R4E6_HALMT	Haloferax mediterranei (strain ATCC 33500 / DSM 1411 / JCM 8866 / NBRC 14739 / NCIMB 2177 / R-4)	Archaea	100	1.5e-67	259.2
TH1917_00750	D7EBG9_METEZ	Methanohalobium evestigatum (strain ATCC BAA-1072 / DSM 3721 / NBRC 107634 / OCM 161 / Z-7303)	Archaea	34.2	7.2e-67	258.8
TH5896_02856	Q0W7L5_METAR	Methanocella arvoryzae (strain DSM 22066 / NBRC 105507 / MRE50)	Archaea	65.1	2.1e-66	255.8
SCM1_01565	Q74NH7_NANEQ	Nanoarchaeum equitans (strain Kin4-M)	Archaea	87.1	1.1e-65	253.1
TH5895_02635	F0QYS7_VULM7	Vulcanisaeta moutnovskia (strain 768-28)	Archaea	59	2.1e-65	252.7
UBA348_03142	Q0W8E8_METAR	Methanocella arvoryzae (strain DSM 22066 / NBRC 105507 / MRE50)	Archaea	70.7	2.6e-64	248.8
TH5894_01047	A9GLI3_SORC5	Sorangium cellulosum (strain So ce56)	Bacteria	38.2	1e-63	248.1
UBA216_00933	D7EC34_METEZ	Methanohalobium evestigatum (strain ATCC BAA-1072 / DSM 3721 / NBRC 107634 / OCM 161 / Z-7303)	Archaea	93.8	5.5e-64	247.3
UBA239_00193	D7EAL1_METEZ	Methanohalobium evestigatum (strain ATCC BAA-1072 / DSM 3721 / NBRC 107634 / OCM 161 / Z-7303)	Archaea	80	1.1e-63	246.5
13-1-40CM-48-12_00075	D7E9F5_METEZ	Methanohalobium evestigatum (strain ATCC BAA-1072 / DSM 3721 / NBRC 107634 / OCM 161 / Z-7303)	Archaea	74.7	1.5e-63	246.1
SR1_00803	Q0W6M4_METAR	Methanocella arvoryzae (strain DSM 22066 / NBRC 105507 / MRE50)	Archaea	100	9.8e-63	243
TH1917_00531	D7E975_METEZ	Methanohalobium evestigatum (strain ATCC BAA-1072 / DSM 3721 / NBRC 107634 / OCM 161 / Z-7303)	Archaea	53.8	1.7e-62	243
13-1-40CM-48-12_00778	D7E8K9_METEZ	Methanohalobium evestigatum (strain ATCC BAA-1072 / DSM 3721 / NBRC 107634 / OCM 161 / Z-7303)	Archaea	77.8	8.2e-62	240.4
TH5895_01813	F0QXY1_VULM7	Vulcanisaeta moutnovskia (strain 768-28)	Archaea	53	5.7e-61	238
13-1-40CM-48-12_00353	A2BM07_HYPBU	Hyperthermus butylicus (strain DSM 5456 / JCM 9403 / PLM1-5)	Archaea	63.2	2.4e-60	235.7
Bin19_00344	D7E6G2_METEZ	Methanohalobium evestigatum (strain ATCC BAA-1072 / DSM 3721 / NBRC 107634 / OCM 161 / Z-7303)	Archaea	80	3.5e-60	235
TH526_05521	Q0W8D1_METAR	Methanocella arvoryzae (strain DSM 22066 / NBRC 105507 / MRE50)	Archaea	44.8	6.7e-60	234.6
MY3_01758	D7EB52_METEZ	Methanohalobium evestigatum (strain ATCC BAA-1072 / DSM 3721 / NBRC 107634 / OCM 161 / Z-7303)	Archaea	50.7	2.3e-59	232.6
UBA240_00449	D7EC40_METEZ	Methanohalobium evestigatum (strain ATCC BAA-1072 / DSM 3721 / NBRC 107634 / OCM 161 / Z-7303)	Archaea	80.7	4.2e-59	231.1
Bin19_03023	Q0W6V6_METAR	Methanocella arvoryzae (strain DSM 22066 / NBRC 105507 / MRE50)	Archaea	45.3	3.7e-58	229.2
TH5896_00086	Q0W5P9_METAR	Methanocella arvoryzae (strain DSM 22066 / NBRC 105507 / MRE50)	Archaea	60.6	2.8e-58	228.8
TH5896_01463	B4UMT6_ANASK	Anaeromyxobacter sp. (strain K)	Bacteria	71	8.3e-57	223.8
TH1917_02068	D7E736_METEZ	Methanohalobium evestigatum (strain ATCC BAA-1072 / DSM 3721 / NBRC 107634 / OCM 161 / Z-7303)	Archaea	50	1e-55	221.5
UBA216_01416	I3R703_HALMT	Haloferax mediterranei (strain ATCC 33500 / DSM 1411 / JCM 8866 / NBRC 14739 / NCIMB 2177 / R-4)	Archaea	100	3.5e-56	221.1
TH5896_00278	A2BJW3_HYPBU	Hyperthermus butylicus (strain DSM 5456 / JCM 9403 / PLM1-5)	Archaea	42.4	9.8e-56	221.1
MY3_01555	F0QYN9_VULM7	Vulcanisaeta moutnovskia (strain 768-28)	Archaea	43.1	1.9e-55	220.3
EN76_00234	A2BM95_HYPBU	Hyperthermus butylicus (strain DSM 5456 / JCM 9403 / PLM1-5)	Archaea	100	8e-56	219.9
TH1173_03102	Q0W8N3_METAR	Methanocella arvoryzae (strain DSM 22066 / NBRC 105507 / MRE50)	Archaea	47.5	3.2e-55	219.2
UBA216_01217	D7EAI8_METEZ	Methanohalobium evestigatum (strain ATCC BAA-1072 / DSM 3721 / NBRC 107634 / OCM 161 / Z-7303)	Archaea	60	3.5e-55	218.8
TH5893_00029	Q0W7Z8_METAR	Methanocella arvoryzae (strain DSM 22066 / NBRC 105507 / MRE50)	Archaea	72.7	5.1e-55	217.6
SR1_01125	A2BKB5_HYPBU	Hyperthermus butylicus (strain DSM 5456 / JCM 9403 / PLM1-5)	Archaea	73	8.5e-55	217.2
TH5895_03530	A2BN78_HYPBU	Hyperthermus butylicus (strain DSM 5456 / JCM 9403 / PLM1-5)	Archaea	73.5	2.6e-54	215.3
UBA216_00231	D7EA12_METEZ	Methanohalobium evestigatum (strain ATCC BAA-1072 / DSM 3721 / NBRC 107634 / OCM 161 / Z-7303)	Archaea	85.6	2.5e-53	211.8
UBA239_01315	D7EAG5_METEZ	Methanohalobium evestigatum (strain ATCC BAA-1072 / DSM 3721 / NBRC 107634 / OCM 161 / Z-7303)	Archaea	87.9	3.2e-53	211.5
UBA348_03959	D7EAI0_METEZ	Methanohalobium evestigatum (strain ATCC BAA-1072 / DSM 3721 / NBRC 107634 / OCM 161 / Z-7303)	Archaea	40.8	3.1e-52	209.5
GoM-MAG2_00902	Q74MK2_NANEQ	Nanoarchaeum equitans (strain Kin4-M)	Archaea	83.9	1.1e-52	209.5
TH4187_02270	D7E7H6_METEZ	Methanohalobium evestigatum (strain ATCC BAA-1072 / DSM 3721 / NBRC 107634 / OCM 161 / Z-7303)	Archaea	45.2	1e-51	207.6
TH1173_00144	F0QYS7_VULM7	Vulcanisaeta moutnovskia (strain 768-28)	Archaea	78.1	5.1e-52	207.6
UBA217_00127	D7EAJ8_METEZ	Methanohalobium evestigatum (strain ATCC BAA-1072 / DSM 3721 / NBRC 107634 / OCM 161 / Z-7303)	Archaea	84	1.3e-51	206.1
UBA239_00790	L9VAP2_HALJB	Halalkalicoccus jeotgali (strain DSM 18796 / CECT 7217 / JCM 14584 / KCTC 4019 / B3)	Archaea	96	2.4e-51	204.9
MY3_01551	Q0W7Z1_METAR	Methanocella arvoryzae (strain DSM 22066 / NBRC 105507 / MRE50)	Archaea	52.3	8.2e-51	204.1
TH1173_00744	U5Q1T7_METII	Methanomassiliicoccus intestinalis (strain Issoire-Mx1)	Archaea	93.5	5.8e-51	203.8
13-1-40CM-48-12_00889	Q0W813_METAR	Methanocella arvoryzae (strain DSM 22066 / NBRC 105507 / MRE50)	Archaea	49.8	2.7e-50	202.6
TH703_02236	D7EAD4_METEZ	Methanohalobium evestigatum (strain ATCC BAA-1072 / DSM 3721 / NBRC 107634 / OCM 161 / Z-7303)	Archaea	56.1	3.6e-50	201.8
UBA348_02522	D7E9T8_METEZ	Methanohalobium evestigatum (strain ATCC BAA-1072 / DSM 3721 / NBRC 107634 / OCM 161 / Z-7303)	Archaea	58.3	4.7e-50	201.4
13-1-40CM-48-12_00920	Q0W861_METAR	Methanocella arvoryzae (strain DSM 22066 / NBRC 105507 / MRE50)	Archaea	63.5	5.5e-50	201.1
Ga9-2_00414	D7EAU8_METEZ	Methanohalobium evestigatum (strain ATCC BAA-1072 / DSM 3721 / NBRC 107634 / OCM 161 / Z-7303)	Archaea	100	4.9e-50	200.7
SR1_02480	A2BMI8_HYPBU	Hyperthermus butylicus (strain DSM 5456 / JCM 9403 / PLM1-5)	Archaea	98	1.1e-49	199.5
UBA216_00409	D7E9P3_METEZ	Methanohalobium evestigatum (strain ATCC BAA-1072 / DSM 3721 / NBRC 107634 / OCM 161 / Z-7303)	Archaea	77.2	1.3e-49	199.5
Ga9-2_01735	D7EB74_METEZ	Methanohalobium evestigatum (strain ATCC BAA-1072 / DSM 3721 / NBRC 107634 / OCM 161 / Z-7303)	Archaea	100	8.6e-49	196.4
UBA217_00637	I3R830_HALMT	Haloferax mediterranei (strain ATCC 33500 / DSM 1411 / JCM 8866 / NBRC 14739 / NCIMB 2177 / R-4)	Archaea	99	2.5e-48	194.9
G61_00376	A2BJB6_HYPBU	Hyperthermus butylicus (strain DSM 5456 / JCM 9403 / PLM1-5)	Archaea	55.6	5.8e-48	194.5
Bin19_02014	D7EAI0_METEZ	Methanohalobium evestigatum (strain ATCC BAA-1072 / DSM 3721 / NBRC 107634 / OCM 161 / Z-7303)	Archaea	66.1	4.2e-48	194.5
TH5895_00652	A2BNB8_HYPBU	Hyperthermus butylicus (strain DSM 5456 / JCM 9403 / PLM1-5)	Archaea	64.9	7.4e-48	193.7
UBA348_03659	Q0W832_METAR	Methanocella arvoryzae (strain DSM 22066 / NBRC 105507 / MRE50)	Archaea	42.4	2.8e-47	193
TH526_02403	D7EAI0_METEZ	Methanohalobium evestigatum (strain ATCC BAA-1072 / DSM 3721 / NBRC 107634 / OCM 161 / Z-7303)	Archaea	61	4.4e-47	191.4
13-1-40CM-48-12_00644	D7EAI2_METEZ	Methanohalobium evestigatum (strain ATCC BAA-1072 / DSM 3721 / NBRC 107634 / OCM 161 / Z-7303)	Archaea	68.4	6.5e-47	190.7
UBA217_00444	D8J3B6_HALJB	Halalkalicoccus jeotgali (strain DSM 18796 / CECT 7217 / JCM 14584 / KCTC 4019 / B3)	Archaea	98.9	1.6e-46	189.9
UBA217_01232	D7E9E9_METEZ	Methanohalobium evestigatum (strain ATCC BAA-1072 / DSM 3721 / NBRC 107634 / OCM 161 / Z-7303)	Archaea	75.2	1.2e-46	189.5
UBA239_01511	Q0W6B1_METAR	Methanocella arvoryzae (strain DSM 22066 / NBRC 105507 / MRE50)	Archaea	60.6	7e-46	187.2
TH526_03716	D7E668_METEZ	Methanohalobium evestigatum (strain ATCC BAA-1072 / DSM 3721 / NBRC 107634 / OCM 161 / Z-7303)	Archaea	83.7	1.3e-45	186
TH5896_00923	A1VPA9_POLNA	Polaromonas naphthalenivorans (strain CJ2)	Bacteria	41.8	3.7e-45	185.7
TH1173_01774	S6A4M2_THELN	Thermococcus litoralis (strain ATCC 51850 / DSM 5473 / JCM 8560 / NS-C)	Archaea	62.6	2.5e-45	185.7
UBA216_01321	D7E9U8_METEZ	Methanohalobium evestigatum (strain ATCC BAA-1072 / DSM 3721 / NBRC 107634 / OCM 161 / Z-7303)	Archaea	90	2.4e-45	184.9
TH5895_04125	D7E926_METEZ	Methanohalobium evestigatum (strain ATCC BAA-1072 / DSM 3721 / NBRC 107634 / OCM 161 / Z-7303)	Archaea	57.4	9.3e-45	183.7
TH526_04788	D7EC05_METEZ	Methanohalobium evestigatum (strain ATCC BAA-1072 / DSM 3721 / NBRC 107634 / OCM 161 / Z-7303)	Archaea	73.5	2e-44	182.2
UBA217_00088	A2BN60_HYPBU	Hyperthermus butylicus (strain DSM 5456 / JCM 9403 / PLM1-5)	Archaea	80.2	6.2e-44	180.3
Ga9-2_01708	D7E9I9_METEZ	Methanohalobium evestigatum (strain ATCC BAA-1072 / DSM 3721 / NBRC 107634 / OCM 161 / Z-7303)	Archaea	100	1.1e-43	179.1
Ga9-2_00227	D7EAE6_METEZ	Methanohalobium evestigatum (strain ATCC BAA-1072 / DSM 3721 / NBRC 107634 / OCM 161 / Z-7303)	Archaea	100	2.7e-43	177.9
UBA240_01313	D7E951_METEZ	Methanohalobium evestigatum (strain ATCC BAA-1072 / DSM 3721 / NBRC 107634 / OCM 161 / Z-7303)	Archaea	64.4	7e-43	177.2
MY3_01197	H3ZLQ6_THELN	Thermococcus litoralis (strain ATCC 51850 / DSM 5473 / JCM 8560 / NS-C)	Archaea	80	5.6e-43	177.2
13-1-40CM-48-12_00040	D8J857_HALJB	Halalkalicoccus jeotgali (strain DSM 18796 / CECT 7217 / JCM 14584 / KCTC 4019 / B3)	Archaea	98.9	6.3e-43	176.8
13-1-40CM-48-12_00651	D7EAU4_METEZ	Methanohalobium evestigatum (strain ATCC BAA-1072 / DSM 3721 / NBRC 107634 / OCM 161 / Z-7303)	Archaea	82.3	1.3e-42	176
TH5896_02764	H3ZPQ2_THELN	Thermococcus litoralis (strain ATCC 51850 / DSM 5473 / JCM 8560 / NS-C)	Archaea	59	2.3e-42	175.6
TH1920_00085	D8J2F4_HALJB	Halalkalicoccus jeotgali (strain DSM 18796 / CECT 7217 / JCM 14584 / KCTC 4019 / B3)	Archaea	58.8	4.4e-42	174.9
TH5895_01901	D7E9I9_METEZ	Methanohalobium evestigatum (strain ATCC BAA-1072 / DSM 3721 / NBRC 107634 / OCM 161 / Z-7303)	Archaea	40.3	9.4e-42	174.9
13-1-40CM-48-12_00064	D7E9K5_METEZ	Methanohalobium evestigatum (strain ATCC BAA-1072 / DSM 3721 / NBRC 107634 / OCM 161 / Z-7303)	Archaea	73.8	4e-42	174.5
UBA216_00698	D7EAG6_METEZ	Methanohalobium evestigatum (strain ATCC BAA-1072 / DSM 3721 / NBRC 107634 / OCM 161 / Z-7303)	Archaea	85.1	6e-42	173.7
TH526_02809	Q0W825_METAR	Methanocella arvoryzae (strain DSM 22066 / NBRC 105507 / MRE50)	Archaea	42.1	3.1e-41	172.6
13-1-40CM-48-12_00164	D7EAJ5_METEZ	Methanohalobium evestigatum (strain ATCC BAA-1072 / DSM 3721 / NBRC 107634 / OCM 161 / Z-7303)	Archaea	86.6	3.8e-41	171
EN76_02901	A2BN91_HYPBU	Hyperthermus butylicus (strain DSM 5456 / JCM 9403 / PLM1-5)	Archaea	100	5.5e-41	170.2
SR1_00669	D7EAH5_METEZ	Methanohalobium evestigatum (strain ATCC BAA-1072 / DSM 3721 / NBRC 107634 / OCM 161 / Z-7303)	Archaea	52.5	1.3e-40	170.2
TH1177_02293	D7EAH4_METEZ	Methanohalobium evestigatum (strain ATCC BAA-1072 / DSM 3721 / NBRC 107634 / OCM 161 / Z-7303)	Archaea	48.2	1.8e-40	169.9
UBA217_00353	D7EB78_METEZ	Methanohalobium evestigatum (strain ATCC BAA-1072 / DSM 3721 / NBRC 107634 / OCM 161 / Z-7303)	Archaea	83.2	1.2e-40	169.5
SR1_00117	A2BN66_HYPBU	Hyperthermus butylicus (strain DSM 5456 / JCM 9403 / PLM1-5)	Archaea	94	1.6e-40	168.7
13-1-40CM-48-12_00016	D7E9L4_METEZ	Methanohalobium evestigatum (strain ATCC BAA-1072 / DSM 3721 / NBRC 107634 / OCM 161 / Z-7303)	Archaea	82.8	3.1e-40	167.9
13-1-40CM-48-12_00408	D7EAR7_METEZ	Methanohalobium evestigatum (strain ATCC BAA-1072 / DSM 3721 / NBRC 107634 / OCM 161 / Z-7303)	Archaea	91.2	3e-40	167.9
UBA216_01580	D7EAL0_METEZ	Methanohalobium evestigatum (strain ATCC BAA-1072 / DSM 3721 / NBRC 107634 / OCM 161 / Z-7303)	Archaea	73.2	7.1e-40	167.2
MY3_00916	H3ZRL3_THELN	Thermococcus litoralis (strain ATCC 51850 / DSM 5473 / JCM 8560 / NS-C)	Archaea	75	9.7e-40	166.4
TH526_05848	D7E5X1_METEZ	Methanohalobium evestigatum (strain ATCC BAA-1072 / DSM 3721 / NBRC 107634 / OCM 161 / Z-7303)	Archaea	56	2.2e-39	165.6
13-1-40CM-48-12_00326	D7EAA9_METEZ	Methanohalobium evestigatum (strain ATCC BAA-1072 / DSM 3721 / NBRC 107634 / OCM 161 / Z-7303)	Archaea	80.6	2.3e-39	165.2
TH1920_00712	A2BL72_HYPBU	Hyperthermus butylicus (strain DSM 5456 / JCM 9403 / PLM1-5)	Archaea	28.7	2.8e-38	164.1
MY3_00984	Q1GVZ3_SPHAL	Sphingopyxis alaskensis (strain DSM 13593 / LMG 18877 / RB2256)	Bacteria	52.5	1.2e-38	163.3
UBA240_00607	D7EBI4_METEZ	Methanohalobium evestigatum (strain ATCC BAA-1072 / DSM 3721 / NBRC 107634 / OCM 161 / Z-7303)	Archaea	76.2	1.1e-38	162.9
Bin19_03642	D7E9I3_METEZ	Methanohalobium evestigatum (strain ATCC BAA-1072 / DSM 3721 / NBRC 107634 / OCM 161 / Z-7303)	Archaea	49.1	2.8e-38	162.2
TH526_05326	B9XLV2_PEDPL	Pedosphaera parvula (strain Ellin514)	Bacteria	63.6	3.1e-38	161.8
EN76_02844	A2BJA6_HYPBU	Hyperthermus butylicus (strain DSM 5456 / JCM 9403 / PLM1-5)	Archaea	100	7.3e-38	159.8
TH5896_02082	Q0W7U8_METAR	Methanocella arvoryzae (strain DSM 22066 / NBRC 105507 / MRE50)	Archaea	58.1	3.2e-37	158.3
SR1_01354	Q0W7R5_METAR	Methanocella arvoryzae (strain DSM 22066 / NBRC 105507 / MRE50)	Archaea	91.3	2.4e-37	158.3
G61_00859	F0QXR6_VULM7	Vulcanisaeta moutnovskia (strain 768-28)	Archaea	70.3	6.2e-37	157.5
TH5895_01471	D7DV90_METV3	Methanococcus voltae (strain ATCC BAA-1334 / A3)	Archaea	41.5	2.8e-36	155.6
UBA216_01068	D7E9E1_METEZ	Methanohalobium evestigatum (strain ATCC BAA-1072 / DSM 3721 / NBRC 107634 / OCM 161 / Z-7303)	Archaea	78.4	2.1e-36	155.2
UBA210_00684	A2BM85_HYPBU	Hyperthermus butylicus (strain DSM 5456 / JCM 9403 / PLM1-5)	Archaea	69	5.4e-36	154.1
AAA287-E17_00300	A0A059TS85_HALMT	Haloferax mediterranei (strain ATCC 33500 / DSM 1411 / JCM 8866 / NBRC 14739 / NCIMB 2177 / R-4)	Archaea	88	5.4e-36	153.7
AAA799-O18_00293	D8JB50_HALJB	Halalkalicoccus jeotgali (strain DSM 18796 / CECT 7217 / JCM 14584 / KCTC 4019 / B3)	Archaea	74.5	2.4e-35	151.8
Bin19_03373	D7EBM6_METEZ	Methanohalobium evestigatum (strain ATCC BAA-1072 / DSM 3721 / NBRC 107634 / OCM 161 / Z-7303)	Archaea	79.2	2.5e-35	151.8
Bin19_00339	D8JCT1_HALJB	Halalkalicoccus jeotgali (strain DSM 18796 / CECT 7217 / JCM 14584 / KCTC 4019 / B3)	Archaea	81.5	3.5e-35	151
UBA240_00284	A2BMK8_HYPBU	Hyperthermus butylicus (strain DSM 5456 / JCM 9403 / PLM1-5)	Archaea	68.8	1.3e-34	149.4
TH703_01634	F0QXS8_VULM7	Vulcanisaeta moutnovskia (strain 768-28)	Archaea	58	3.1e-34	148.3
13-1-40CM-48-12_00549	A2BMP7_HYPBU	Hyperthermus butylicus (strain DSM 5456 / JCM 9403 / PLM1-5)	Archaea	92.2	4.2e-34	147.5
UBA216_01102	D7E9U8_METEZ	Methanohalobium evestigatum (strain ATCC BAA-1072 / DSM 3721 / NBRC 107634 / OCM 161 / Z-7303)	Archaea	81.1	5.4e-34	147.1
TH5896_01235	D7E9L4_METEZ	Methanohalobium evestigatum (strain ATCC BAA-1072 / DSM 3721 / NBRC 107634 / OCM 161 / Z-7303)	Archaea	58.8	9.4e-34	146.7
EN76_01610	A2BMR2_HYPBU	Hyperthermus butylicus (strain DSM 5456 / JCM 9403 / PLM1-5)	Archaea	100	1.4e-33	145.6
TH1917_03535	D7E8F5_METEZ	Methanohalobium evestigatum (strain ATCC BAA-1072 / DSM 3721 / NBRC 107634 / OCM 161 / Z-7303)	Archaea	62.6	3.7e-33	144.8
13-1-40CM-48-12_00773	D7EA86_METEZ	Methanohalobium evestigatum (strain ATCC BAA-1072 / DSM 3721 / NBRC 107634 / OCM 161 / Z-7303)	Archaea	82.8	1.7e-32	142.1
TH5893_00904	D8JCS3_HALJB	Halalkalicoccus jeotgali (strain DSM 18796 / CECT 7217 / JCM 14584 / KCTC 4019 / B3)	Archaea	66	4.2e-32	141
UBA217_00125	D8J3Z7_HALJB	Halalkalicoccus jeotgali (strain DSM 18796 / CECT 7217 / JCM 14584 / KCTC 4019 / B3)	Archaea	98.6	3e-32	141
TH1917_02282	A2BN91_HYPBU	Hyperthermus butylicus (strain DSM 5456 / JCM 9403 / PLM1-5)	Archaea	44.8	1.1e-31	140.6
Bin19_01166	D7E8K9_METEZ	Methanohalobium evestigatum (strain ATCC BAA-1072 / DSM 3721 / NBRC 107634 / OCM 161 / Z-7303)	Archaea	69.1	1.1e-30	136.3
Ga9-2_03368	D7EAK3_METEZ	Methanohalobium evestigatum (strain ATCC BAA-1072 / DSM 3721 / NBRC 107634 / OCM 161 / Z-7303)	Archaea	87	7.5e-31	136.3
Ga9-2_01840	D7EAQ9_METEZ	Methanohalobium evestigatum (strain ATCC BAA-1072 / DSM 3721 / NBRC 107634 / OCM 161 / Z-7303)	Archaea	100	1.5e-30	135.2
MY3_03591	R9TBP2_METII	Methanomassiliicoccus intestinalis (strain Issoire-Mx1)	Archaea	100	6.1e-30	133.3
TH5893_01833	D8JCT1_HALJB	Halalkalicoccus jeotgali (strain DSM 18796 / CECT 7217 / JCM 14584 / KCTC 4019 / B3)	Archaea	56.2	3.2e-29	131.7
SR1_02990	A2BM86_HYPBU	Hyperthermus butylicus (strain DSM 5456 / JCM 9403 / PLM1-5)	Archaea	96.8	2.2e-29	131.3
MY3_00611	F0QXJ1_VULM7	Vulcanisaeta moutnovskia (strain 768-28)	Archaea	87	2.4e-29	131.3
UBA240_01061	D7EAK0_METEZ	Methanohalobium evestigatum (strain ATCC BAA-1072 / DSM 3721 / NBRC 107634 / OCM 161 / Z-7303)	Archaea	65.5	1.5e-28	129.4
13-1-40CM-48-12_00024	D7E8U3_METEZ	Methanohalobium evestigatum (strain ATCC BAA-1072 / DSM 3721 / NBRC 107634 / OCM 161 / Z-7303)	Archaea	76.5	1.1e-28	129.4
MY3_00001	D7E9B4_METEZ	Methanohalobium evestigatum (strain ATCC BAA-1072 / DSM 3721 / NBRC 107634 / OCM 161 / Z-7303)	Archaea	52.3	5.1e-28	127.9
TH526_01968	Q0W3R2_METAR	Methanocella arvoryzae (strain DSM 22066 / NBRC 105507 / MRE50)	Archaea	42.2	8.2e-28	127.5
TH5896_03010	A2BMM7_HYPBU	Hyperthermus butylicus (strain DSM 5456 / JCM 9403 / PLM1-5)	Archaea	40.5	1.3e-27	127.1
13-1-40CM-48-12_00322	I3R411_HALMT	Haloferax mediterranei (strain ATCC 33500 / DSM 1411 / JCM 8866 / NBRC 14739 / NCIMB 2177 / R-4)	Archaea	100	1.1e-27	125.6
AAA799-E16_00233	A0RWQ8_CENSY	Cenarchaeum symbiosum (strain A)	Archaea	61.9	3.4e-27	124.8
UBA348_00508	Q0W5D7_METAR	Methanocella arvoryzae (strain DSM 22066 / NBRC 105507 / MRE50)	Archaea	59.4	4.3e-27	124.4
Ga9-2_03023	D7EAI2_METEZ	Methanohalobium evestigatum (strain ATCC BAA-1072 / DSM 3721 / NBRC 107634 / OCM 161 / Z-7303)	Archaea	100	4.5e-27	123.6
Ga9-2_03169	A2BL53_HYPBU	Hyperthermus butylicus (strain DSM 5456 / JCM 9403 / PLM1-5)	Archaea	85.2	7.5e-27	122.9
MY3_00665	F0QYP1_VULM7	Vulcanisaeta moutnovskia (strain 768-28)	Archaea	84.5	8.7e-27	122.9
Ga9-2_01989	D7E7H1_METEZ	Methanohalobium evestigatum (strain ATCC BAA-1072 / DSM 3721 / NBRC 107634 / OCM 161 / Z-7303)	Archaea	100	9.1e-27	122.5
UBA348_03376	A2BMV3_HYPBU	Hyperthermus butylicus (strain DSM 5456 / JCM 9403 / PLM1-5)	Archaea	61.5	6.2e-26	120.6
UBA216_01043	D7EAJ7_METEZ	Methanohalobium evestigatum (strain ATCC BAA-1072 / DSM 3721 / NBRC 107634 / OCM 161 / Z-7303)	Archaea	79.2	4.8e-26	120.6
TH1173_00503	Q0W8E6_METAR	Methanocella arvoryzae (strain DSM 22066 / NBRC 105507 / MRE50)	Archaea	43.8	1e-25	120.2
TH526_06038	Q0W6M3_METAR	Methanocella arvoryzae (strain DSM 22066 / NBRC 105507 / MRE50)	Archaea	44.7	1.2e-25	120.2
Ga9-2_00007	D7EAF1_METEZ	Methanohalobium evestigatum (strain ATCC BAA-1072 / DSM 3721 / NBRC 107634 / OCM 161 / Z-7303)	Archaea	100	4.8e-26	120.2
TH526_03114	A2BMV3_HYPBU	Hyperthermus butylicus (strain DSM 5456 / JCM 9403 / PLM1-5)	Archaea	58.6	1.4e-25	119.4
MY3_00985	L7UEQ1_MYXSD	Myxococcus stipitatus (strain DSM 14675 / JCM 12634 / Mx s8)	Bacteria	52	2.4e-25	118.6
TH526_00877	G8ZKE6_PYRAB	Pyrococcus abyssi (strain GE5 / Orsay)	Archaea	59.4	2.3e-25	118.6
TH703_00845	D7E9U6_METEZ	Methanohalobium evestigatum (strain ATCC BAA-1072 / DSM 3721 / NBRC 107634 / OCM 161 / Z-7303)	Archaea	38.6	5e-25	118.2
TH526_03456	H3ZR71_THELN	Thermococcus litoralis (strain ATCC 51850 / DSM 5473 / JCM 8560 / NS-C)	Archaea	28.3	1.1e-24	117.9
Ga9-2_02547	D7E8W6_METEZ	Methanohalobium evestigatum (strain ATCC BAA-1072 / DSM 3721 / NBRC 107634 / OCM 161 / Z-7303)	Archaea	100	2.9e-25	117.5
TH1917_02656	D7EAD5_METEZ	Methanohalobium evestigatum (strain ATCC BAA-1072 / DSM 3721 / NBRC 107634 / OCM 161 / Z-7303)	Archaea	62.9	9.9e-25	116.7
UBA210_00449	D7E658_METEZ	Methanohalobium evestigatum (strain ATCC BAA-1072 / DSM 3721 / NBRC 107634 / OCM 161 / Z-7303)	Archaea	86.9	7.2e-25	116.3
UBA217_00006	D7EAM1_METEZ	Methanohalobium evestigatum (strain ATCC BAA-1072 / DSM 3721 / NBRC 107634 / OCM 161 / Z-7303)	Archaea	87.1	9.3e-25	115.9
UBA216_00800	D7EC22_METEZ	Methanohalobium evestigatum (strain ATCC BAA-1072 / DSM 3721 / NBRC 107634 / OCM 161 / Z-7303)	Archaea	72.8	1.8e-24	115.5
TH5893_01752	Q0W4W6_METAR	Methanocella arvoryzae (strain DSM 22066 / NBRC 105507 / MRE50)	Archaea	77	1.9e-24	115.2
UBA348_00173	D7E811_METEZ	Methanohalobium evestigatum (strain ATCC BAA-1072 / DSM 3721 / NBRC 107634 / OCM 161 / Z-7303)	Archaea	64.3	1.1e-23	112.8
TH5896_02205	C7NTT7_HALUD	Halorhabdus utahensis (strain DSM 12940 / JCM 11049 / AX-2)	Archaea	57.1	1.6e-23	112.5
UBA348_00396	A2BL70_HYPBU	Hyperthermus butylicus (strain DSM 5456 / JCM 9403 / PLM1-5)	Archaea	34	5e-23	112.1
13-1-40CM-48-12_00886	D7E950_METEZ	Methanohalobium evestigatum (strain ATCC BAA-1072 / DSM 3721 / NBRC 107634 / OCM 161 / Z-7303)	Archaea	91	1.9e-23	111.7
MY3_01307	D7EAP4_METEZ	Methanohalobium evestigatum (strain ATCC BAA-1072 / DSM 3721 / NBRC 107634 / OCM 161 / Z-7303)	Archaea	39.3	7.3e-23	110.9
UBA239_00806	D7E874_METEZ	Methanohalobium evestigatum (strain ATCC BAA-1072 / DSM 3721 / NBRC 107634 / OCM 161 / Z-7303)	Archaea	90.3	3e-23	110.9
MY1_00742	D8J8M0_HALJB	Halalkalicoccus jeotgali (strain DSM 18796 / CECT 7217 / JCM 14584 / KCTC 4019 / B3)	Archaea	65.9	5.1e-23	110.5
UBA348_03288	D7EBT8_METEZ	Methanohalobium evestigatum (strain ATCC BAA-1072 / DSM 3721 / NBRC 107634 / OCM 161 / Z-7303)	Archaea	57.1	8.8e-23	110.5
UBA217_00648	D7E8K5_METEZ	Methanohalobium evestigatum (strain ATCC BAA-1072 / DSM 3721 / NBRC 107634 / OCM 161 / Z-7303)	Archaea	78.2	8e-23	109.4
TH526_03070	A2BMF0_HYPBU	Hyperthermus butylicus (strain DSM 5456 / JCM 9403 / PLM1-5)	Archaea	84.5	1.4e-22	108.6
TH1917_02270	A2BMG6_HYPBU	Hyperthermus butylicus (strain DSM 5456 / JCM 9403 / PLM1-5)	Archaea	42.2	3.9e-22	108.2
BACL13_00959	Q5JHR3_THEKO	Thermococcus kodakarensis (strain ATCC BAA-918 / JCM 12380 / KOD1)	Archaea	82	4.2e-22	107.1
13-1-40CM-48-12_00528	D7E926_METEZ	Methanohalobium evestigatum (strain ATCC BAA-1072 / DSM 3721 / NBRC 107634 / OCM 161 / Z-7303)	Archaea	51.8	1.4e-21	106.3
TH5896_00510	D7EAL6_METEZ	Methanohalobium evestigatum (strain ATCC BAA-1072 / DSM 3721 / NBRC 107634 / OCM 161 / Z-7303)	Archaea	52.4	1e-21	106.3
13-1-40CM-48-12_00237	D7E8U3_METEZ	Methanohalobium evestigatum (strain ATCC BAA-1072 / DSM 3721 / NBRC 107634 / OCM 161 / Z-7303)	Archaea	87.9	7e-22	106.3
UBA216_00810	D7EAW5_METEZ	Methanohalobium evestigatum (strain ATCC BAA-1072 / DSM 3721 / NBRC 107634 / OCM 161 / Z-7303)	Archaea	90.9	6.5e-22	106.3
UBA216_00066	C7QDL9_CATAD	Catenulispora acidiphila (strain DSM 44928 / NRRL B-24433 / NBRC 102108 / JCM 14897)	Bacteria	53.2	2.6e-21	105.1
TH526_00675	D7E9D1_METEZ	Methanohalobium evestigatum (strain ATCC BAA-1072 / DSM 3721 / NBRC 107634 / OCM 161 / Z-7303)	Archaea	40.7	6.2e-21	104.8
TH1173_03364	D7E9V3_METEZ	Methanohalobium evestigatum (strain ATCC BAA-1072 / DSM 3721 / NBRC 107634 / OCM 161 / Z-7303)	Archaea	32.6	1e-20	104
13-1-40CM-48-12_00542	D7E9P7_METEZ	Methanohalobium evestigatum (strain ATCC BAA-1072 / DSM 3721 / NBRC 107634 / OCM 161 / Z-7303)	Archaea	74.4	5.9e-21	103.6
UBA216_00014	D7EB74_METEZ	Methanohalobium evestigatum (strain ATCC BAA-1072 / DSM 3721 / NBRC 107634 / OCM 161 / Z-7303)	Archaea	84.3	1.1e-20	102.1
13-1-40CM-48-12_00020	D7EBW8_METEZ	Methanohalobium evestigatum (strain ATCC BAA-1072 / DSM 3721 / NBRC 107634 / OCM 161 / Z-7303)	Archaea	86.8	2e-20	101.3
REDSEA-S25-B3_00593	Q74MU1_NANEQ	Nanoarchaeum equitans (strain Kin4-M)	Archaea	57.4	3.7e-20	101.3
TH5896_01733	Q0W4N4_METAR	Methanocella arvoryzae (strain DSM 22066 / NBRC 105507 / MRE50)	Archaea	73	9.4e-20	99.4
TH5888_00733	D7E9U4_METEZ	Methanohalobium evestigatum (strain ATCC BAA-1072 / DSM 3721 / NBRC 107634 / OCM 161 / Z-7303)	Archaea	53.4	3.9e-19	99
Ga9-2_01763	Q0W7R5_METAR	Methanocella arvoryzae (strain DSM 22066 / NBRC 105507 / MRE50)	Archaea	54.2	7.1e-19	97.8
TH5896_00085	C7NVC5_HALUD	Halorhabdus utahensis (strain DSM 12940 / JCM 11049 / AX-2)	Archaea	50	2e-18	96.7
13-1-40CM-48-12_00484	D7EB70_METEZ	Methanohalobium evestigatum (strain ATCC BAA-1072 / DSM 3721 / NBRC 107634 / OCM 161 / Z-7303)	Archaea	90.6	5e-19	96.7
13-1-40CM-48-12_00039	D7EBX8_METEZ	Methanohalobium evestigatum (strain ATCC BAA-1072 / DSM 3721 / NBRC 107634 / OCM 161 / Z-7303)	Archaea	92.2	6e-19	96.3
Bin19_03088	Q0W5Q2_METAR	Methanocella arvoryzae (strain DSM 22066 / NBRC 105507 / MRE50)	Archaea	50	1.7e-18	95.5
TH526_00504	D7EAZ3_METEZ	Methanohalobium evestigatum (strain ATCC BAA-1072 / DSM 3721 / NBRC 107634 / OCM 161 / Z-7303)	Archaea	32.7	3.8e-18	95.5
UBA216_00845	D7EAZ2_METEZ	Methanohalobium evestigatum (strain ATCC BAA-1072 / DSM 3721 / NBRC 107634 / OCM 161 / Z-7303)	Archaea	83.7	2.4e-18	94.4
TH5896_00125	D7E9Z7_METEZ	Methanohalobium evestigatum (strain ATCC BAA-1072 / DSM 3721 / NBRC 107634 / OCM 161 / Z-7303)	Archaea	74.2	3.8e-18	94
TH526_05267	K4QVL6_STRDJ	Streptomyces davaonensis (strain DSM 101723 / JCM 4913 / KCC S-0913 / 768)	Bacteria	40.7	1.3e-17	93.2
TH526_06126	Q0W8D4_METAR	Methanocella arvoryzae (strain DSM 22066 / NBRC 105507 / MRE50)	Archaea	54.4	1.7e-17	92
UBA348_01926	D7EBP4_METEZ	Methanohalobium evestigatum (strain ATCC BAA-1072 / DSM 3721 / NBRC 107634 / OCM 161 / Z-7303)	Archaea	52.3	2e-17	92
TH526_02681	D7EBP4_METEZ	Methanohalobium evestigatum (strain ATCC BAA-1072 / DSM 3721 / NBRC 107634 / OCM 161 / Z-7303)	Archaea	39.3	4.9e-17	91.3
TH526_04810	H3ZL88_THELN	Thermococcus litoralis (strain ATCC 51850 / DSM 5473 / JCM 8560 / NS-C)	Archaea	34.3	7.2e-17	91.3
UBA240_01342	D7EAF1_METEZ	Methanohalobium evestigatum (strain ATCC BAA-1072 / DSM 3721 / NBRC 107634 / OCM 161 / Z-7303)	Archaea	79.4	5.1e-17	90.9
UBA216_01114	Q0W7Z8_METAR	Methanocella arvoryzae (strain DSM 22066 / NBRC 105507 / MRE50)	Archaea	69	9.5e-17	89.4
TH5895_04416	D7E9V5_METEZ	Methanohalobium evestigatum (strain ATCC BAA-1072 / DSM 3721 / NBRC 107634 / OCM 161 / Z-7303)	Archaea	40.4	3.9e-16	89
EN76_01607	E1SVP4_FERBD	Ferrimonas balearica (strain DSM 9799 / CCM 4581 / PAT)	Bacteria	23.9	1.3e-15	88.6
TH5896_02874	D7EAA8_METEZ	Methanohalobium evestigatum (strain ATCC BAA-1072 / DSM 3721 / NBRC 107634 / OCM 161 / Z-7303)	Archaea	55.7	5.1e-16	87.4
MY3_03592	A2BLJ3_HYPBU	Hyperthermus butylicus (strain DSM 5456 / JCM 9403 / PLM1-5)	Archaea	71.2	1.1e-15	85.5
TH1920_00315	Q0W3R2_METAR	Methanocella arvoryzae (strain DSM 22066 / NBRC 105507 / MRE50)	Archaea	48.1	2e-15	85.5
13-1-40CM-48-12_00391	D7E9J9_METEZ	Methanohalobium evestigatum (strain ATCC BAA-1072 / DSM 3721 / NBRC 107634 / OCM 161 / Z-7303)	Archaea	73.7	5.5e-15	84.3
UBA240_00808	A0B827_METTP	Methanothrix thermoacetophila (strain DSM 6194 / JCM 14653 / NBRC 101360 / PT)	Archaea	35.5	5.1e-14	82
TH4187_01213	H3ZRP7_THELN	Thermococcus litoralis (strain ATCC 51850 / DSM 5473 / JCM 8560 / NS-C)	Archaea	57.1	2e-14	82
TH1917_01958	Q0W7L5_METAR	Methanocella arvoryzae (strain DSM 22066 / NBRC 105507 / MRE50)	Archaea	48.9	6.5e-14	80.5
TH1173_01853	Q0W853_METAR	Methanocella arvoryzae (strain DSM 22066 / NBRC 105507 / MRE50)	Archaea	71.9	1.2e-13	79
Bin19_00579	D7EAT4_METEZ	Methanohalobium evestigatum (strain ATCC BAA-1072 / DSM 3721 / NBRC 107634 / OCM 161 / Z-7303)	Archaea	58.5	1.1e-13	79
TH526_03077	D7EAI2_METEZ	Methanohalobium evestigatum (strain ATCC BAA-1072 / DSM 3721 / NBRC 107634 / OCM 161 / Z-7303)	Archaea	62.1	1.3e-13	79
TH5896_02345	A2BKB5_HYPBU	Hyperthermus butylicus (strain DSM 5456 / JCM 9403 / PLM1-5)	Archaea	47.7	3.2e-13	77.8
TH1177_01224	D7E8H1_METEZ	Methanohalobium evestigatum (strain ATCC BAA-1072 / DSM 3721 / NBRC 107634 / OCM 161 / Z-7303)	Archaea	36.5	5.6e-13	77.8
UBA216_01199	D7E9P5_METEZ	Methanohalobium evestigatum (strain ATCC BAA-1072 / DSM 3721 / NBRC 107634 / OCM 161 / Z-7303)	Archaea	63.2	3.6e-13	77.4
TH5895_01647	D7E9R8_METEZ	Methanohalobium evestigatum (strain ATCC BAA-1072 / DSM 3721 / NBRC 107634 / OCM 161 / Z-7303)	Archaea	37.4	1.5e-12	77
Bin19_03719	D7E9T8_METEZ	Methanohalobium evestigatum (strain ATCC BAA-1072 / DSM 3721 / NBRC 107634 / OCM 161 / Z-7303)	Archaea	58	6.9e-13	76.3
UBA348_00982	A2BK54_HYPBU	Hyperthermus butylicus (strain DSM 5456 / JCM 9403 / PLM1-5)	Archaea	56	1.5e-12	75.1
TH1920_01813	C7NSE1_HALUD	Halorhabdus utahensis (strain DSM 12940 / JCM 11049 / AX-2)	Archaea	65.4	2e-12	74.7
TH1917_01642	Q0W171_METAR	Methanocella arvoryzae (strain DSM 22066 / NBRC 105507 / MRE50)	Archaea	48.6	4.4e-12	74.3
TH526_03904	C7NRJ2_HALUD	Halorhabdus utahensis (strain DSM 12940 / JCM 11049 / AX-2)	Archaea	40.2	7.5e-12	73.9
TH5888_00570	F7XQA1_METZD	Methanosalsum zhilinae (strain DSM 4017 / NBRC 107636 / OCM 62 / WeN5)	Archaea	54.4	9.3e-12	73.6
TH5895_01079	Q0W6B1_METAR	Methanocella arvoryzae (strain DSM 22066 / NBRC 105507 / MRE50)	Archaea	69.2	6.5e-12	73.2
TH703_01747	Q0W7U7_METAR	Methanocella arvoryzae (strain DSM 22066 / NBRC 105507 / MRE50)	Archaea	81.1	4.6e-12	73.2
TH5894_01937	H3ZPD7_THELN	Thermococcus litoralis (strain ATCC 51850 / DSM 5473 / JCM 8560 / NS-C)	Archaea	64.8	7.1e-12	73.2
Bin19_05120	D7EB73_METEZ	Methanohalobium evestigatum (strain ATCC BAA-1072 / DSM 3721 / NBRC 107634 / OCM 161 / Z-7303)	Archaea	41.4	1e-11	72.8
13-1-40CM-48-12_00342	D7EAL5_METEZ	Methanohalobium evestigatum (strain ATCC BAA-1072 / DSM 3721 / NBRC 107634 / OCM 161 / Z-7303)	Archaea	81.8	1.4e-11	72
Bin19_03720	I3R9U4_HALMT	Haloferax mediterranei (strain ATCC 33500 / DSM 1411 / JCM 8866 / NBRC 14739 / NCIMB 2177 / R-4)	Archaea	56.9	2.2e-11	71.6
TH1917_00003	A2BK54_HYPBU	Hyperthermus butylicus (strain DSM 5456 / JCM 9403 / PLM1-5)	Archaea	41.2	4.5e-11	71.6
UBA217_01431	H3ZPT2_THELN	Thermococcus litoralis (strain ATCC 51850 / DSM 5473 / JCM 8560 / NS-C)	Archaea	67.3	1.9e-11	71.6
BD31_00946	B8GID9_METPE	Methanosphaerula palustris (strain ATCC BAA-1556 / DSM 19958 / E1-9c)	Archaea	100	1.7e-11	71.2
TH5888_00314	Q0W0W4_METAR	Methanocella arvoryzae (strain DSM 22066 / NBRC 105507 / MRE50)	Archaea	60	9.8e-11	69.3
TH526_05634	A2BL70_HYPBU	Hyperthermus butylicus (strain DSM 5456 / JCM 9403 / PLM1-5)	Archaea	43.6	2.3e-10	68.6
MY3_00755	Q0W872_METAR	Methanocella arvoryzae (strain DSM 22066 / NBRC 105507 / MRE50)	Archaea	62.5	1.4e-10	68.6
UBA348_02285	D7EAG5_METEZ	Methanohalobium evestigatum (strain ATCC BAA-1072 / DSM 3721 / NBRC 107634 / OCM 161 / Z-7303)	Archaea	79.5	1.9e-10	67.8
TH526_00682	R9TAE5_METII	Methanomassiliicoccus intestinalis (strain Issoire-Mx1)	Archaea	57.4	6.7e-10	66.6
MY3_00108	D7EAN8_METEZ	Methanohalobium evestigatum (strain ATCC BAA-1072 / DSM 3721 / NBRC 107634 / OCM 161 / Z-7303)	Archaea	40.8	3.4e-09	66.2
UBA216_00079	URE23_SULTO	Sulfurisphaera tokodaii (strain DSM 16993 / JCM 10545 / NBRC 100140 / 7)	Archaea	38.3	2.3e-09	65.9
TH526_01576	A2BMR3_HYPBU	Hyperthermus butylicus (strain DSM 5456 / JCM 9403 / PLM1-5)	Archaea	57.1	3.9e-09	63.9
TH1177_00408	D7E668_METEZ	Methanohalobium evestigatum (strain ATCC BAA-1072 / DSM 3721 / NBRC 107634 / OCM 161 / Z-7303)	Archaea	35.9	6.4e-09	63.9
TH526_05273	D8J2F4_HALJB	Halalkalicoccus jeotgali (strain DSM 18796 / CECT 7217 / JCM 14584 / KCTC 4019 / B3)	Archaea	32.4	1.3e-08	63.5
13-1-40CM-48-12_00337	D7EAF1_METEZ	Methanohalobium evestigatum (strain ATCC BAA-1072 / DSM 3721 / NBRC 107634 / OCM 161 / Z-7303)	Archaea	29.7	1.1e-08	63.5
UBA240_00263	B9M280_GEODF	Geobacter daltonii (strain DSM 22248 / JCM 15807 / FRC-32)	Bacteria	40	1.3e-08	63.2
AC-728-E05_00851	I3R7B8_HALMT	Haloferax mediterranei (strain ATCC 33500 / DSM 1411 / JCM 8866 / NBRC 14739 / NCIMB 2177 / R-4)	Archaea	61.4	7.7e-09	62.8
TH5895_02281	D7EAF4_METEZ	Methanohalobium evestigatum (strain ATCC BAA-1072 / DSM 3721 / NBRC 107634 / OCM 161 / Z-7303)	Archaea	62.5	8.4e-09	62.8
MY3_03581	D7E8X8_METEZ	Methanohalobium evestigatum (strain ATCC BAA-1072 / DSM 3721 / NBRC 107634 / OCM 161 / Z-7303)	Archaea	40	4.2e-08	61.2
UBA348_03109	S5ZTS2_THELN	Thermococcus litoralis (strain ATCC 51850 / DSM 5473 / JCM 8560 / NS-C)	Archaea	46.4	3.4e-08	60.8
TH1173_02150	Q0W7D5_METAR	Methanocella arvoryzae (strain DSM 22066 / NBRC 105507 / MRE50)	Archaea	50.9	7.4e-08	60.1
13-1-40CM-48-12_00561	F0QYN9_VULM7	Vulcanisaeta moutnovskia (strain 768-28)	Archaea	59.1	5.8e-08	59.7
TH526_04933	D7E8U0_METEZ	Methanohalobium evestigatum (strain ATCC BAA-1072 / DSM 3721 / NBRC 107634 / OCM 161 / Z-7303)	Archaea	39.5	1.8e-07	59.3
13-1-40CM-48-12_00891	U5Q2A0_METII	Methanomassiliicoccus intestinalis (strain Issoire-Mx1)	Archaea	48.3	1e-07	59.3
Nfr-C13_01765	A6UUY9_META3	Methanococcus aeolicus (strain ATCC BAA-1280 / DSM 17508 / OCM 812 / Nankai-3)	Archaea	30.8	2.8e-07	58.9
TH5896_01291	A2BMF0_HYPBU	Hyperthermus butylicus (strain DSM 5456 / JCM 9403 / PLM1-5)	Archaea	45	1.9e-07	58.5
UBA216_01568	Q0W8P9_METAR	Methanocella arvoryzae (strain DSM 22066 / NBRC 105507 / MRE50)	Archaea	58.6	2.3e-07	58.2
TH5894_01443	A0A086F429_CHRP1	Chryseobacterium sp. (strain P1-3)	Bacteria	35.6	5.3e-07	57.8
TH526_02293	Q0W8P9_METAR	Methanocella arvoryzae (strain DSM 22066 / NBRC 105507 / MRE50)	Archaea	74.3	3.8e-07	56.6
TH1917_02069	D7E984_METEZ	Methanohalobium evestigatum (strain ATCC BAA-1072 / DSM 3721 / NBRC 107634 / OCM 161 / Z-7303)	Archaea	40.3	1.3e-06	56.6
TH526_00982	D7EAI2_METEZ	Methanohalobium evestigatum (strain ATCC BAA-1072 / DSM 3721 / NBRC 107634 / OCM 161 / Z-7303)	Archaea	52.5	1.1e-06	56.2
TH1177_00496	D7EAC9_METEZ	Methanohalobium evestigatum (strain ATCC BAA-1072 / DSM 3721 / NBRC 107634 / OCM 161 / Z-7303)	Archaea	67.7	6.2e-07	55.8
MY3_01325	D7EA61_METEZ	Methanohalobium evestigatum (strain ATCC BAA-1072 / DSM 3721 / NBRC 107634 / OCM 161 / Z-7303)	Archaea	27	9.7e-06	53.9
TH1173_01682	Q0W3M4_METAR	Methanocella arvoryzae (strain DSM 22066 / NBRC 105507 / MRE50)	Archaea	77.4	3.9e-06	53.5
UBA216_01202	A2BJB4_HYPBU	Hyperthermus butylicus (strain DSM 5456 / JCM 9403 / PLM1-5)	Archaea	49	6.1e-06	53.1

## Sheet: Data 9
Supplementary Data 9. Duplication and losses in originating and ancestral gene families
		% Dup Ancestral	% Dup NS LCA origination	% Dup NS-2 LCA origination	% Loss Ancestral	% Loss NS LCA origination	% Loss NS-2 LCA origination
EN76	g_Nitrososphaera	10.663	10.9339		21.7362	27.3349
SR1		12.0301	15.262		21.1893	22.0957
UBA210	g_UBA210	6.86272	8.49477		31.7862	38.4333
Ga9-2	g_Ga9-2	12.3718	17.3121		21.9412	23.918
UBA240		8.56477	3.89219		39.4114	48.4731
UBA216		9.64693	5.93042		34.1205	44.5527
UBA217		6.70212	3.27585		38.3757	50.8772
13-1-40CM-48-12		3.55559	3.79177		32.489	37.0029
UBA239		9.21326	4.52478		35.6013	43.6687
TH5893	g_TH5893	6.2446	6.3656	9.05736	41.9093	51.5005	63.5076
Bin19	g_Bin19	17.0777	20.4421	25.7811	29.4247	35.9628	46.8264
UBA348		15.3447	17.8118	19.4847	28.6701	35.4005	45.8813
TH5895	g_TH5895	11.6135	21.7704	26.2494	36.6896	35.8232	34.3879
TH526		14.8374	24.7233	38.1833	32.3036	29.3995	23.1919
TH1917		16.0445	23.7339	31.2857	33.8452	31.574	35.4171
TH5896		9.01388	16.2926	13.8126	35.6574	37.3003	42.4779
TH4187	g_TH4187	9.37868	11.6587	9.1767	40.7366	49.7848	63.4556
TH5888		5.17252	8.97802	3.54279	37.1562	44.0687	51.8487
TH1920		6.15599	7.31004	3.78021	40.5416	54.7913	74.6208
TH703		7.25844	10.6433	7.75552	38.3632	49.3374	64.5435
TH5894	g_TH5894	7.51297	8.94198	9.76656	37.6629	48.5404	53.3457
TH1177		12.1225	14.3028	15.162	37.1683	50.0427	54.315
G61	g_Nitrosocosmicus	10.1463	14.2613	16.4517	33.7771	46.9208	46.7333
Nfr-C13		9.13135	12.7763	15.4686	35.5241	49.5884	52.0599
MY3		11.0831	14.1701	20.0519	32.2398	43.5574	35.2575
TH1173		12.4996	15.0823	20.0747	35.5756	46.3829	37.6858
Equation for calculating a genome completeness corrected percentage of gene families that were duplicated:
% of gene families duplicated = (# duplications/(total # gene families*(completeness/100)))*100
Equation for calculating a genome completeness corrected percentage of gene families that were lost:
% of gene families lost = (# losses/((total # gene families/completeness)*100))*100
LNS origination	Gene families that originated in LNS (Last common ancestor of Nitrososphaerales, Branch 305)
LNS-2 origination	Gene families that originated in LNS-2 (Branch 280)
Ancestral	Gene families orginating before LNS
% Dup	Percentage of gene families present in more than one copy in a given extant genome
% Loss	Percentage of gene families that have been lost in a given extant genome

[truncated: 7 more sheets: Data 10, Data 11, Data 12, Data 13, Data 14, Data 15, Data 16]
